# Supplementary material for: Defining the Genomic Signature of Totipotency and Pluripotency during Early Human Development
Source: PLoS One. 2013 Apr 17;8(4):e62135. doi: 10.1371/journal.pone.0062135 (PMC3629124; doi:10.1371/journal.pone.0062135)
Supplement: Table S1 — Gene list of the Undifferention Network Signature (UNS). Genes were added for their high interaction ratios and the databases used are indicated. Gene name, description, cell localization, and main and specific function in the cell are also specified. Normalized data values for each category, single blastomeres from day-3 human embryos, ICMs from blastocysts, hESCs derived from single blastomeres, and hESCs derived from ICMs. Normalized data are log-transformed expression values. The criteria for statistically significant values was a p-value cutoff of <0.05 (XLS) [file pone.0062135.s004.xls]

## Sheet: Hoja1
Gene	Names	Functions	Localizaton	Main Pathway	Detailed Pathway	B	B_origen	ICM_origen	ICM
ABCG2	ATP-binding cassette, sub-family G (WHITE), member 2	The membrane-associated protein encoded by this gene is included in the superfamily of ATP-binding cassette (ABC) transporters. ABC proteins transport various molecules across extra- and intra-cellular membranes. ABC genes are divided into seven distinct subfamilies (ABC1, MDR/TAP, MRP, ALD, OABP, GCN20, White). This protein is a member of the White subfamily. Alternatively referred to as a breas…	Plasma Membrane	Transport	Transport	3.73459	4.14709	4.51747	11.6073		Undifferentiation markers
ABL2	v-abl Abelson murine leukemia viral oncogene homolog 2	This gene encodes a member of the Abelson family of nonreceptor tyrosine protein kinases. The protein is highly similar to the c-abl oncogene 1 protein, including the tyrosine kinase, SH2 and SH3 domains, and it plays a role in cytoskeletal rearrangements through its C-terminal F-actin- and microtubule-binding sequences. This gene is expressed in both normal and tumor cells, and is involved in tr…	Cytoplasm	Signaling	Protein Kinase	3.47762	3.73233	3.73409	3.2395		Most representative interacting genes
ACTB	Actin, cytoplasmic 1	Actins are highly conserved proteins that are involved in various types of cell motility and are ubiquitously expressed in all eukaryotic cells.	Cytoplasm	Signaling	Cytoskeleton	11.4975	12.233	12.4077	13.7352
ACVR2A	activin A receptor, type IIA	This gene encodes activin A type II receptor. Activins are dimeric growth and differentiation factors which belong to the transforming growth factor-beta (TGF-beta) superfamily of structurally related signaling proteins. Activins signal through a heteromeric complex of receptor serine kinases which include at least two type I (I and IB) and two type II (II and IIB) receptors. These receptors are …	Plasma Membrane	Signaling	Activin/TGFB/BMP Signaling	4.27591	3.11116	2.80135	5.17045
ACVR2B	activin A receptor, type IIB	Activins are dimeric growth and differentiation factors which belong to the transforming growth factor-beta (TGF-beta) superfamily of structurally related signaling proteins. Activins signal through a heteromeric complex of receptor serine kinases which include at least two type I (I and IB) and two type II (II and IIB) receptors. These receptors are all transmembrane proteins, composed of a liga…	Plasma Membrane	Signaling	Activin/TGFB/BMP Signaling	4.7806	8.98948	8.03866	5.87402
AKT1	Potassium channel AKT1	Highly selective inward-rectifying potassium channel that mediates potassium uptake by plant roots. Assuming opened or closed conformations in response to the voltage difference across the membrane, the channel is activated by hyperpolarization. May be a major salt-sensitive potassium channel in roots.	Nucleus	Signaling	Protein Kinase	9.69623	2.96594	3.07992	7.06333
APC	adenomatous polyposis coli	This gene encodes a tumor suppressor protein that acts as an antagonist of the Wnt signaling pathway. It is also involved in other processes including cell migration and adhesion, transcriptional activation, and apoptosis. Defects in this gene cause familial adenomatous polyposis (FAP), an autosomal dominant pre-malignant disease that usually progresses to malignancy. Disease-associated mutations…	Cytoplasm	Signaling	Wnt Signaling	2.70841	2.38838	2.3641	2.1663
AR	Androgen receptor	Steroid hormone receptors are ligand-activated transcription factors that regulate eukaryotic gene expression and affect cellular proliferation and differentiation in target tissues. Transcription factor activity is modulated by bound coactivator and corepressor proteins. Transcription activation is down-regulated by NR0B2. Activated, but not phosphorylated, by HIPK3.	Cytoplasm	Transcription	Regulation of Transcription	2.25007	5.24347	5.80481	2.21782
ARHGEF18	Rho/Rac guanine nucleotide exchange factor (GEF) 18	Rho GTPases are GTP binding proteins that regulate a wide spectrum of cellular functions. These cellular processes include cytoskeletal rearrangements, gene transcription, cell growth and motility. Activation of Rho GTPases is under the direct control of guanine nucleotide exchange factors (GEFs). The protein encoded by this gene is a guanine nucleotide exchange factor and belongs to the Rho GTPa…	Cytoplasm	Signaling	Rho/Ras Signaling	3.14486	8.97447	8.74101	3.91646
ARL8A	ADP-ribosylation factor-like 8A	May play a role in lysosomes motility. Alternatively, may play a role in chromosome segregation	Cytoplasm	Cell Cycle	Mitosis	3.85988	5.93513	5.96196	3.98082
ATM	ataxia telangiectasia mutated	Serine/threonine protein kinase which activates checkpoint signaling upon double strand breaks (DSBs), apoptosis and genotoxic stresses such as ionizing ultraviolet A light (UVA), thereby acting as a DNA damage sensor. Recognizes the substrate consensus sequence [ST]-Q. Phosphorylates 'Ser-139' of histone variant H2AX/H2AFX at double strand breaks (DSBs), thereby regulating DNA damage response me…	Nucleus	Signaling	Mitosis	2.99432	3.22745	3.2025	2.73895
BCL2	Apoptosis regulator Bcl-2	Suppresses apoptosis in a variety of cell systems including factor-dependent lymphohematopoietic and neural cells. Regulates cell death by controlling the mitochondrial membrane permeability. Appears to function in a feedback loop system with caspases. Inhibits caspase activity either by preventing the release of cytochrome c from the mitochondria and/or by binding to the apoptosis-activating fac…	Mitochondrion	Cell Cycle	Apoptosis	3.23325	3.20882	3.17575	2.88932
BCL2L14	BCL2-like 14 (apoptosis facilitator)	The protein encoded by this gene belongs to the BCL2 protein family. BCL2 family members form hetero- or homodimers and act as anti- or pro-apoptotic regulators that are involved in a wide variety of cellular activities. Overexpression of this gene has been shown to induce apoptosis in cells. Three alternatively spliced transcript variants encoding two distinct isoforms have been reported for thi…	Cytoplasm	Cell Cycle	Apoptosis	3.70129	2.29398	2.33031	2.77316
BMP2	Bone morphogenetic protein 2	Induces cartilage and bone formation.	Extracellular Region	Signaling	Activin/TGFB/BMP Signaling	2.22767	3.35278	3.67154	2.74473
BMP4	Bone morphogenetic protein 4	Negatively regulates the structure and function of the limb apical ectodermal ridge.	Extracellular Region	Signaling	Activin/TGFB/BMP Signaling	3.38051	3.93083	3.22439	5.90552
BRCA1	Breast cancer type 1 susceptibility protein homolog	The BRCA1-BARD1 heterodimer coordinates a diverse range of cellular pathways such as DNA damage repair, ubiquitination and transcriptional regulation to maintain genomic stability. Acts by mediating ubiquitin E3 ligase activity that is required for its tumor suppressor function. Plays a central role in DNA repair by facilitating cellular response to DNA repair. Required for appropriate cell cycle…	Nucleus	Transcription	Trancriptional Activator	2.65898	6.82829	6.13292	3.86895
BUB1	budding uninhibited by benzimidazoles 1 homolog (yeast)	This gene encodes a kinase involved in spindle checkpoint function. The kinase functions in part by phosphorylating a member of the miotic checkpoint complex and activating the spindle checkpoint. Mutations in this gene have been associated with aneuploidy and several forms of cancer. Serine/threonine-protein kinase that performs 2 crucial functions during mitosis: it is essential for spindle-ass…	Cytoplasm	Signaling	Mitosis	7.7954	8.17147	7.19635	9.56956
BUB1B	budding uninhibited by benzimidazoles 1 homolog beta (yeast)	This gene encodes a kinase involved in spindle checkpoint function. The protein has been localized to the kinetochoreand plays a role in the inhibition of the anaphase-promoting complex/cyclosome (APC/C), delaying the onset of anaphase and ensuring proper chromosome segregation. Impaired spindle checkpoint function has been found in many forms of cancer. Essential component of the mitotic checkpo…	Cytoplasm	Signaling	Mitosis	6.22627	8.58124	7.83526	6.24622
CAV1	Caveolin-1	Involved in the costimulatory signal essential for T-cell receptor (TCR)-mediated T-cell activation. Its binding to DPP4 induces T-cell proliferation and NF-kappa-B activation in a T-cell receptor/CD3-dependent manner. May act as a scaffolding protein within caveolar membranes. Interacts directly with G-protein alpha subunits and can functionally regulate their activity. Forms a stable heteroolig…	Plasma Membrane	Signaling	Protein Kinase	4.59207	5.96611	9.35446	3.83374
CCNB1	cyclin B1	Essential for the control of the cell cycle at the G2/M (mitosis) transition.The protein encoded by this gene is a regulatory protein involved in mitosis. The gene product complexes with p34(cdc2) to form the maturation-promoting factor (MPF). Two alternative transcripts have been found, a constitutively expressed transcript and a cell cycle-regulated transcript, that is expressed predominantly d…	Nucleus	Cell Cycle	Mitosis	12.7009	10.6012	10.3601	10.4712
CCND1	G1/S-specific cyclin-D1	Essential for the control of the cell cycle at the G1/S (start) transition. Interacts with the CDK4 and CDK6 protein kinases.	Nucleus	Cell Cycle	Mitosis	2.91215	7.45325	8.94932	2.34661
CCNE1	G1/S-specific cyclin-E1	Essential for the control of the cell cycle at the G1/S (start) transition.	Nucleus	Cell Cycle	Mitosis	12.5139	10.8732	10.4967	11.0535
CCNF	cyclin F	This gene encodes a member of the cyclin family. Cyclins are important regulators of cell cycle transitions through their ability to bind and activate cyclin-dependent protein kinases. This member also belongs to the F-box protein family which is characterized by an approximately 40 amino acid motif, the F-box. The F-box proteins constitute one of the four subunits of the ubiquitin protein ligase…	Cytoplasm	Cell Cycle	Mitosis	3.68456	3.83199	3.56095	2.97891
CD34	Hematopoietic progenitor cell antigen CD34	Possible adhesion molecule with a role in early hematopoiesis by mediating the attachment of stem cells to the bone marrow extracellular matrix or directly to stromal cells. Could act as a scaffold for the attachment of lineage specific glycans, allowing stem cells to bind to lectins expressed by stromal cells or other marrow components. Presents carbohydrate ligands to selectins.	Plasma Membrane	Cell Interaction	Cell Adhesion	2.62057	2.127	2.04898	2.12812
CD44	CD44 molecule (Indian blood group)	The protein encoded by this gene is a cell-surface glycoprotein involved in cell-cell interactions, cell adhesion and migration. It is a receptor for hyaluronic acid (HA) and can also interact with other ligands, such as osteopontin, collagens, and matrix metalloproteinases (MMPs). This protein participates in a wide variety of cellular functions including lymphocyte activation, recirculation and…	Plasma Membrane	Cell Cycle	Mitosis	2.39526	6.0147	8.94643	2.21817
CD9	CD9 antigen	Involved in platelet activation and aggregation. Regulates paranodal junction formation. Involved in cell adhesion, cell motility and tumor metastasis. Required for sperm-egg fusion.	Plasma Membrane	Cell Cycle	Mitosis	5.69605	7.25743	8.09635	5.03654
CDC2	Cell division control protein 2	Plays a key role in the control of the eukaryotic cell cycle. It is required in higher cells for entry into S-phase and mitosis.	Nucleus	Cell Cycle	Mitosis	8.10814	9.04448	8.85432	10.5864
CDC25A	cell division cycle 25 homolog A (S. pombe)	CDC25A is a member of the CDC25 family of phosphatases. CDC25A is required for progression from G1 to the S phase of the cell cycle. It activates the cyclin-dependent kinase CDC2 by removing two phosphate groups. CDC25A is specifically degraded in response to DNA damage, which prevents cells with chromosomal abnormalities from progressing through cell division. CDC25A is an oncogene, although its…	Nucleus	Cell Cycle	Mitosis	6.82129	7.05084	6.39616	5.34241
CDCA2	cell division cycle associated 2	Regulator of chromosome structure during mitosis required for condensin-depleted chromosomes to retain their compact architecture through anaphase. Acts by mediating the recruitment of phopsphatase PP1-gamma subunit (PPP1CC) to chromatin at anaphase and into the following interphase. At anaphase onset, its association with chromatin targets a pool of PPP1CC to dephosphorylate substrates.Regulator…	Nucleus	Cell Cycle	Mitosis	5.09565	6.64351	6.16161	4.18482
CDH1	Cadherin-1	Cadherins are calcium dependent cell adhesion proteins. They preferentially interact with themselves in a homophilic manner in connecting cells; cadherins may thus contribute to the sorting of heterogeneous cell types. E-cadherin is a ligand for integrin alpha-E/beta-7.	Plasma Membrane	Cell Interaction	Cell Adhesion	3.4831	11.0254	10.082	9.56273
CDKN1A	Cyclin-dependent kinase inhibitor 1	May be the important intermediate by which p53 mediates its role as an inhibitor of cellular proliferation in response to DNA damage. Binds to and inhibits cyclin-dependent kinase activity, preventing phosphorylation of critical cyclin-dependent kinase substrates and blocking cell cycle progression.	Nucleus	Cell Cycle	Mitosis	11.1075	5.47256	8.98943	9.81324
CDKN2A	Cyclin-dependent kinase inhibitor 2A, isoform 4	Capable of inducing cell cycle arrest in G1 and G2 phases. Acts as a tumor suppressor. Binds to MDM2 and blocks its nucleocytoplasmic shuttling by sequestering it in the nucleolus. This inhibits the oncogenic action of MDM2 by blocking MDM2-induced degradation of p53 and enhancing p53-dependent transactivation and apoptosis. Also induces G2 arrest and apoptosis in a p53-independent manner by prev…	Nucleus	Cell Cycle	Mitosis	3.56983	3.2017	4.91708	2.93434
CEACAM5	carcinoembryonic antigen-related cell adhesion molecule 5	Cell surface glycoprotein that plays a role in cell adhesion and in intracellular signaling. Receptor for E.coli Dr adhesins	Plasma Membrane	Cell Interaction	Cell Adhesion	3.12079	1.95975	2.02083	2.52928
CENPF	centromere protein F, 350/400kDa (mitosin)	This gene encodes a protein that associates with the centromere-kinetochore complex. The protein is a component of the nuclear matrix during the G2 phase of interphase. In late G2 the protein associates with the kinetochore and maintains this association through early anaphase. It localizes to the spindle midzone and the intracellular bridge in late anaphase and telophase, respectively, and is th…	Nucleus	Cell Cycle	Mitosis	4.78724	7.70872	7.35445	4.39745
CER1	cerberus 1, cysteine knot superfamily, homolog (Xenopus laevis)	This gene encodes a cytokine member of the cysteine knot superfamily, characterized by nine conserved cysteines and acysteine knot region. The cerberus-related cytokines, together with Dan and DRM/Gremlin, represent a group of bonemorphogenetic protein (BMP) antagonists that can bind directly to BMPs and inhibit their activity. Cytokine that may play a role in anterior neural induction and somite…	Extracellular Region	Signaling	Activin/TGFB/BMP Signaling	2.88378	2.34734	2.40967	2.62411
CHEK2	CHK2 checkpoint homolog (S. pombe)	Regulates cell cycle checkpoints and apoptosis in response to DNA damage, particularly to DNA double-strand breaks. Inhibits CDC25C phosphatase by phosphorylation on 'Ser-216', preventing the entry into mitosis. May also play a role in meiosis. Regulates the TP53 tumor suppressor through phosphorylation at 'Thr-18' and 'Ser-20'.	Nucleus	Cell Cycle	Apoptosis	4.43563	7.38667	6.89801	7.23297
CLDN6	claudin 6	Tight junctions represent one mode of cell-to-cell adhesion in epithelial or endothelial cell sheets, forming continuous seals around cells and serving as a physical barrier to prevent solutes and water from passing freely through the paracellular space. These junctions are comprised of sets of continuous networking strands in the outwardly facing cytoplasmic leaflet, with complementary grooves i…	Plasma Membrane	Cell Interaction	Cell Adhesion	10.9215	8.68515	8.38993	9.21868
CLDN7	claudin 7	This gene encodes a member of the claudin family. Claudins are integral membrane proteins and components of tight junction strands. Tight junction strands serve as a physical barrier to prevent solutes and water from passing freely through the paracellular space between epithelial or endothelial cell sheets, and also play critical roles inmaintaining cell polarity and signal transductions. Differ…	Plasma Membrane	Cell Interaction	Cell Adhesion	4.97775	9.86074	9.34321	8.21751
CRABP1	cellular retinoic acid binding protein 1	Cytosolic CRABPs may regulate the access of retinoic acid to the nuclear retinoic acid receptors.This gene encodes a specific binding protein for a vitamin A family member and is thought to play an important role in retinoic acid-mediated differentiation and proliferation processes. It is structurally similar to the cellular retinol-binding proteins, but binds only retinoic acid at specific sites…	Cytoplasm	Signaling	Retinoic Acid Pathway	5.95673	6.19366	5.68779	4.33064
CRABP2	cellular retinoic acid binding protein 2	Transports retinoic acid to the nucleus. Regulates the access of retinoic acid to the nuclear retinoic acid receptors.This gene encodes a member of the retinoic acid (RA, a form of vitamin A) binding protein family and lipocalin/cytosolic fatty-acid binding protein family. The protein is a cytosol-to-nuclear shuttling protein, which facilitates RA binding to its cognate receptor complex and trans…	Cytoplasm	Signaling	Retinoic Acid Pathway	3.8832	8.4258	8.2501	3.65364
CRMP1	collapsin response mediator protein 1	Necessary for signaling by class 3 semaphorins and subsequent remodeling of the cytoskeleton. Plays a role in axon guidance, invasive growth and cell migration.Gene summary for CRMP1: This gene encodes a member of a family of cytosolic phosphoproteins expressed exclusively in the nervous system. The encoded protein is thought to be a part of the semaphorin signal transduction pathway implicated i…	Cytoplasm	Signaling	Cytoskeleton	3.98175	6.696	6.31253	2.86924
CTNNB1	catenin (cadherin-associated protein), beta 1, 88kDa	The protein encoded by this gene is part of a complex of proteins that constitute adherens junctions (AJs). AJs are necessary for the creation and maintenance of epithelial cell layers by regulating cell growth and adhesion between cells. The encoded protein also anchors the actin cytoskeleton and may be responsible for transmitting the contact inhibition signal that causes cells to stop dividing…	Cytoplasm	Signaling	Wnt Signaling	7.24825	7.94454	7.8615	9.43905
CXCL12	Stromal cell-derived factor 1	Chemoattractant active on T-lymphocytes, monocytes, but not neutrophils. Activates the C-X-C chemokine receptor CXCR4 to induce a rapid and transient rise in the level of intracellular calcium ions and chemotaxis. SDF-1-beta(3-72) and SDF-1-alpha(3-67) show a reduced chemotactic activity. Binding to cell surface proteoglycans seems to inhibit formation of SDF-1-alpha(3-67) and thus to preserve ac…	Extracellular Region	Signaling	Cell proliferation/Self-renewal	2.60882	7.03316	5.66168	3.32787
CYP26A1	cytochrome P450, family 26, subfamily A, polypeptide 1	Plays a key role in retinoic acid metabolism. Appears to be involved in the specific inactivation of all-trans-retinoic acid (RA). Responsible for generation of several hydroxylated forms of RA, including 4-OH-RA, 4-oxo-RA, and 18-OH-RA. This gene encodes a member of the cytochrome P450 superfamily of enzymes. The cytochrome P450 proteins are monooxygenases which catalyze many reactions involved …	Cytoplasm	Signaling	Retinoic Acid Pathway	2.67898	6.51905	4.94479	2.32927
DAB2	disabled homolog 2, mitogen-responsive phosphoprotein (Drosophila)	Component of the CSF-1 signal transduction pathway. DAB2 mRNA is expressed in normal ovarian epithelial cells but is down-regulated or absent from ovarian carcinoma cell lines. The 770-amino acid predicted protein has an overall 83% identity with the mouse p96 protein, a putative mitogen-responsive phosphoprotein; homology is strongest in the amino-terminal end of the protein in a region correspo…	Cytoplasm	Signaling	Gametes Related	5.99252	3.65025	6.04297	8.98359
DIAPH2	diaphanous homolog 2 (Drosophila)	The product of this gene belongs to the diaphanous subfamily of the formin homology family of proteins. This gene may play a role in the development and normal function of the ovaries. Defects in this gene have been linked to premature ovarian failure 2. Alternatively spliced transcript variants encoding different isoforms have been identified. Could be involved in oogenesis. Involved in the regu…	Cytoplasm	Signaling	Gametes Related	2.74603	3.30255	3.03076	2.1875
DNMT3A	DNA (cytosine-5-)-methyltransferase 3 alpha	CpG methylation is an epigenetic modification that is important for embryonic development, imprinting, and X-chromosome inactivation. Studies in mice have demonstrated that DNA methylation is required for mammalian development. This gene encodes a DNA methyltransferase that is thought to function in de novo methylation, rather than maintenance methylation. The protein localizes to the cytoplasm a…	Nucleus	Epigenetic modifications	Methylation	3.52367	6.66341	6.25338	4.49701
DNMT3B	DNA (cytosine-5-)-methyltransferase 3 beta	CpG methylation is an epigenetic modification that is important for embryonic development, imprinting, and X-chromosome inactivation. Studies in mice have demonstrated that DNA methylation is required for mammalian development. This gene encodes a DNA methyltransferase which is thought to function in de novo methylation, rather than maintenance methylation. The protein localizes primarily to the …	Nucleus	Epigenetic modifications	Methylation	3.22544	15.6158	15.0827	10.0989
DNMT3L	DNA (cytosine-5-)-methyltransferase 3-like	Catalytically inactive regulatory factor of DNA methyltransferases. It is essential for the function of DNMT3A and DNMT3B. Activates DNMT3A and DNMT3B by binding to their catalytic domain. Accelerates the binding of DNA and AdoMet to the methyltransferases and dissociates from the complex after DNA binding to the methyltransferases. Recognizes unmethylated histone H3 lysine 4 (H3K4) and induces d…	Nucleus	Epigenetic modifications	Methylation	3.48579	2.37065	2.24554	11.3054
DPPA4	developmental pluripotency associated 4	May play a role in maintaining cell pluripotentiality. Protein binding	Nucleus	Transcription	Regulation of Transcription	4.58103	10.3292	9.86739	8.02374
DPPA5	developmental pluripotency associated 5	This gene encodes a protein that may function in the control of cell pluripotency and early embryogenesis. Expression of this gene is a specific marker for pluripotent stem cells. Pseudogenes of this gene are located on the short arm of chromosome 10 and the long arm of chromosomes 14 and 19. Involved in the maintenance of embryonic stem (ES) cell pluripotency. Dispensable for self-renewal of plu…	Nucleus	Transcription	Regulation of Transcription	12.8972	2.9318	2.76597	6.50073
DRAP1	DR1-associated protein 1 (negative cofactor 2 alpha)	The association of the DR1/DRAP1 heterodimer with TBP results in a functional repression of both activated and basal transcription of class II genes. This interaction precludes the formation of a transcription-competent complex by inhibiting the association of TFIIA and/or TFIIB with TBP. Can bind to DNA on its own. Transcriptional repression is a general mechanism for regulating transcriptional …	Nucleus	Transcription	Transcriptional Repressor	7.22992	9.21419	10.0114	7.94738
DSP	desmoplakin	Desmosomes are intercellular junctions that tightly link adjacent cells. Desmoplakin is an obligate component offunctional desmosomes that anchors intermediate filaments to desmosomal plaques. The N-terminus of desmoplakin is required for localization to the desmosome and interacts with the N-terminal region of plakophilin 1 and plakoglobin. The C-terminus of desmoplakin binds with intermediate f…	Cytoplasm	Cell Interaction	Cell Adhesion	3.39075	8.56987	8.6321	11.2012
DUSP6	dual specificity phosphatase 6	Inactivates MAP kinases. Has a specificity for the ERK family.The protein encoded by this gene is a member of the dual specificity protein phosphatase subfamily. These phosphatases inactivate their target kinases by dephosphorylating both the phosphoserine/threonine and phosphotyrosine residues. They negatively regulate members of the mitogen-activated protein (MAP) kinase superfamily (MAPK/ERK, …	Cytoplasm	Signaling	Protein Kinase	2.55956	6.3006	9.50009	10.1453
ECM1	Extracellular matrix protein 1	Involved in endochondral bone formation as negative regulator of bone mineralization. Stimulates the proliferation of endothelial cells and promotes angiogenesis. Inhibits MMP9 proteolytic activity.	Extracellular Region	Signaling	Cell proliferation/Self-renewal	2.37525	3.14005	6.20298	3.85409
EEF1E1	eukaryotic translation elongation factor 1 epsilon 1	Positive modulator of ATM response to DNA damage. This gene encodes a multifunctional protein that localizes to both the cytoplasm and nucleus. In the cytoplasm, the encoded protein is an auxiliary component of the macromolecular aminoacyl-tRNA synthase complex. However, its mouse homolog has been shown to translocate to the nucleus in response to DNA damage, and it plays a positive role in ATM/A…	Nucleus	Signaling	Apoptosis	7.68178	9.85431	9.36398	10.5403
EGFR	Epidermal growth factor receptor	Receptor for EGF, but also for other members of the EGF family, as TGF-alpha, amphiregulin, betacellulin, heparin-binding EGF-like growth factor, GP30 and vaccinia virus growth factor. Is involved in the control of cell growth and differentiation. Phosphorylates MUC1 in breast cancer cells and increases the interaction of MUC1 with SRC and CTNNB1/beta-catenin.	Extracellular Region	Signaling	Protein Kinase	2.4619	2.86365	3.27172	2.2245
EI24	etoposide induced 2.4 mRNA	This gene has higher expression in p53-expressing cells than in control cells and is an immediate-early induction target of p53-mediated apoptosis. The protein encoded by this gene contains six putative transmembrane domains and may suppress cell growth by inducing apoptotic cell death through the caspase 9 and mitochondrial pathways. This gene is located on human chromosome 11q24, a region frequ…	Plasma Membrane	Signaling	Apoptosis	3.44183	8.49552	8.42153	4.95879
EIF1AX	eukaryotic translation initiation factor 1A, X-linked	Seems to be required for maximal rate of protein biosynthesis. Enhances ribosome dissociation into subunits and stabilizes the binding of the initiator Met-tRNA(I) to 40 S ribosomal subunits.This gene encodes an essential eukaryotic translation initiation factor. The protein is required for the binding of the 43S complex (a 40S subunit, eIF2/GTP/Met-tRNAi and eIF3) to the 5' end of capped RNA.	Cytoplasm	Translation	Translation	5.35714	9.26769	9.26679	9.37
EIF2S1	eukaryotic translation initiation factor 2, subunit 1 alpha, 35kDa	Functions in the early steps of protein synthesis by forming a ternary complex with GTP and initiator tRNA. This complex binds to a 40S ribosomal subunit, followed by mRNA binding to form a 43S preinitiation complex. Junction of the 60S ribosomal subunit to form the 80S initiation complex is preceded by hydrolysis of the GTP bound to eIF-2 and release of an eIF-2-GDP binary complex. In order for …	Cytoplasm	Translation	Translation	3.76465	5.76959	5.63551	3.45442
EIF5B	eukaryotic translation initiation factor 5B	Function in general translation initiation by promoting the binding of the formylmethionine-tRNA to ribosomes. Seems to function along with eIF-2.Accurate initiation of translation in eukaryotes is complex and requires many factors, some of which are composed of multiple subunits. The process is simpler in prokaryotes which have only three initiation factors (IF1, IF2, IF3). Two of these factors …	Cytoplasm	Translation	Translation	8.82034	5.88978	5.82433	9.02054
ENG	endoglin	This gene encodes a homodimeric transmembrane protein which is a major glycoprotein of the vascular endothelium. This protein is a component of the transforming growth factor beta receptor complex and it binds TGFB1 and TGFB3 with high affinity. Mutations in this gene cause hereditary hemorrhagic telangiectasia, also known as Osler-Rendu-Weber syndrome 1, an autosomal dominant multisystemic vascu…	Plasma Membrane	Signaling	Activin/TGFB/BMP Signaling	5.13932	2.95286	4.84458	3.97321
EP300	Histone acetyltransferase p300	This gene encodes the adenovirus E1A-associated cellular p300 transcriptional co-activator protein. It functions as histone acetyltransferase that regulates transcription via chromatin remodeling and is important in the processes of cell proliferation and differentiation. It mediates cAMP-gene regulation by binding specifically to phosphorylated CREB protein. This gene has also been identified as…	Nucleus	Transcription	Regulation of Transcription	2.48584	3.76639	3.60383	1.97451
EPHA1	EPH receptor A1	This gene belongs to the ephrin receptor subfamily of the protein-tyrosine kinase family. EPH and EPH-related receptors have been implicated in mediating developmental events, particularly in the nervous system. Receptors in the EPH subfamily typically have a single kinase domain and an Extracellular Region containing a Cys-rich domain and 2 fibronectin type III repeats. The ephrin receptors are …	Plasma Membrane	Signaling	Protein Kinase	3.1176	7.10423	6.94863	2.54754
EPRS	glutamyl-prolyl-tRNA synthetase	Catalyzes the attachment of the cognate amino acid to the corresponding tRNA in a two-step reaction: the amino acid is first activated by ATP to form a covalent intermediate with AMP and is then transferred to the acceptor end of the cognate tRNA.Aminoacyl-tRNA synthetases are a class of enzymes that charge tRNAs with their cognate amino acids. The protein encoded by this gene is a multifunctiona…	Cytoplasm	Translation	Translation	4.04749	10.7804	10.7485	10.2027
ERBB2	Receptor tyrosine-protein kinase erbB-2	Essential component of a neuregulin-receptor complex, although neuregulins do not interact with it alone. GP30 is a potential ligand for this receptor. Not activated by EGF, TGF-alpha and amphiregulin.	Plasma Membrane	Signaling	Protein Kinase	5.87895	11.2845	10.1686	4.14122
ESR1	Estrogen receptor	Nuclear hormone receptor. The steroid hormones and their receptors are involved in the regulation of eukaryotic gene expression and affect cellular proliferation and differentiation in target tissues. Can activate the transcriptional activity of TFF1.	Nucleus	Transcription	Regulation of Transcription	4.24989	1.98368	1.9987	3.16715
ETV4	ets variant 4	Transcriptional activator that binds to the enhancer of the adenovirus E1A gene; the core-binding sequence is 5'[AC]GGA[AT]GT-3'.	Nucleus	Transcription	Trancriptional Activator	3.83936	4.80654	5.62515	7.35632
FGF13	fibroblast growth factor 13	Probably involved in nervous system development and function. The protein encoded by this gene is a member of the fibroblast growth factor (FGF) family. FGF family members possess broad mitogenic and cell survival activities, and are involved in a variety of biological processes, including embryonic development, cell growth, morphogenesis, tissue repair, tumor growth, and invasion. This gene is l…	Nucleus	Signaling	Activin/TGFB/BMP Signaling	3.20125	4.22892	4.31757	4.69157
FGF2	Heparin-binding growth factor 2	The heparin-binding growth factors are angiogenic agents in vivo and are potent mitogens for a variety of cell types in vitro. There are differences in the tissue distribution and concentration of these 2 growth factors.	Extracellular Region	Signaling	FGF Signaling	2.43478	7.8186	7.70991	2.28012
FGF4	fibroblast growth factor 4	Can transform NIH 3T3 cells from a human stomach tumor (hst) and from karposi's sarcoma (KS3). It has a mitogenic activity.The protein encoded by this gene is a member of the fibroblast growth factor (FGF) family. FGF family members possess broad mitogenic and cell survival activities and are involved in a variety of biological processes including embryonic development, cell growth, morphogenesis…	Extracellular Region	Signaling	FGF Signaling	3.85218	2.76725	2.53385	2.84105
FGF5	fibroblast growth factor 5	Functions as an inhibitor of hair elongation by promoting progression from anagen, the growth phase of the hair follicle, into catagen the apoptosis-induced regression phase.The protein encoded by this gene is a member of the fibroblast growth factor (FGF) family. FGF family members possess broad mitogenic and cell survival activities, and are involved in a variety of biological processes, includ…	Extracellular Region	Signaling	FGF Signaling	2.72304	2.00799	2.47287	2.31789
FGFR1	Fibroblast growth factor receptor 1	Receptor for basic fibroblast growth factor.	Plasma Membrane	Signaling	FGF Signaling	2.57711	5.87665	4.98831	2.75602
FGFR2	fibroblast growth factor receptor 2	Receptor for basic fibroblast growth factor.The protein encoded by this gene is a member of the fibroblast growth factor receptor family, where amino acid sequence is highly conserved between members and throughout evolution. FGFR family members differ from one another in their ligand affinities and tissue distribution. A full-length representative protein consists of an extracellular region, com…	Plasma Membrane	Signaling	FGF Signaling	4.48565	5.53984	4.51344	4.37711
FGFR3	fibroblast growth factor receptor 3	This gene encodes a member of the fibroblast growth factor receptor (FGFR) family, with its amino acid sequence being highly conserved between members and among divergent species. FGFR family members differ from one another in their ligand affinities and tissue distribution. A full-length representative protein would consist of an extracellular region, composed of three immunoglobulin-like domain…	Extracellular Region	Signaling	FGF Signaling	4.19782	6.27175	5.29454	5.11927
FGFR4	fibroblast growth factor receptor 4	Receptor for acidic fibroblast growth factor. Does not bind to basic fibroblast growth factor. Binds FGF19.The protein encoded by this gene is a member of the fibroblast growth factor receptor family, where amino acid sequence is highly conserved between members and throughout evolution. FGFR family members differ from one another in their ligand affinities and tissue distribution. A full-length …	Extracellular Region	Signaling	FGF Signaling	4.89939	3.9151	3.42283	3.72584
FN1	Fibronectin	Fibronectins bind cell surfaces and various compounds including collagen, fibrin, heparin, DNA, and actin. Fibronectins are involved in cell adhesion, cell motility, opsonization, wound healing, and maintenance of cell shape.	Extracellular Region	Cell Interaction	Cell Adhesion	6.23621	7.6869	11.1338	2.76028
FOS	Proto-oncogene c-Fos	Nuclear phosphoprotein which forms a tight but non-covalently linked complex with the JUN/AP-1 transcription factor. Has a critical function in regulating the development of cells destined to form and maintain the skeleton. It is thought to have an important role in signal transduction, cell proliferation and differentiation.	Nucleus	Transcription	Trancriptional Activator	4.25208	11.3786	10.6687	2.49391
FOXD3	forkhead box D3	Binds to the consensus sequence 5'-A[AT]T[AG]TTTGTTT-3' and acts as a transcriptional repressor. Also acts as a transcriptional activator. Promotes development of neural crest cells from neural tube progenitors. Restricts neural progenitor cells to the neural crest lineage while suppressing interneuron differentiation. Required for maintenance of pluripotent cells in the pre-implantation and peri…	Nucleus	Transcription	Regulation of Transcription	7.34946	6.09474	6.39923	5.99679
FOXH1	forkhead box H1	FOXH1 encodes a human homolog of Xenopus forkhead activin signal transducer-1. FOXH1 protein binds SMAD2 and activates an activin response element via binding the DNA motif TGT(G/T)(T/G)ATT. Transcriptional activator. Recognizes and binds to the DNA sequence 5'-TGT[GT][GT]ATT-3'. Required for induction of the goosecoid (GSC) promoter by TGF-beta or activin signaling. Forms a transcriptionally act…	Nucleus	Signaling	Activin/TGFB/BMP Signaling	8.34941	5.39966	5.00101	6.07101
FRAT2	GSK-3-binding protein FRAT2	Positively regulates the Wnt signaling pathway by stabilizing beta-catenin through the association with GSK-3.frequently rearranged in advanced T-cell lymphomas 2. The protein encoded by this intronless gene belongs to the GSK-3-binding protein family. Studies show that this protein plays a role as a positive regulator of the WNT signaling pathway. It may be upregulated in tumor progression	Nucleus	Signaling	Wnt Signaling	10.1622	11.2722	9.87229	7.21767
FZD2	frizzled homolog 2 (Drosophila)	Receptor for Wnt proteins. Most of frizzled receptors are coupled to the beta-catenin canonical signaling pathway, which leads to the activation of disheveled proteins, inhibition of GSK-3 kinase, nuclear accumulation of beta-catenin and activation of Wnt target genes. A second signaling pathway involving PKC and calcium fluxes has been seen for some family members, but it is not yet clear if it …	Plasma Membrane	Signaling	Wnt Signaling	2.9698	6.84915	5.79339	2.67763
FZD5	frizzled homolog 5 (Drosophila)	Members of the 'frizzled' gene family encode 7-transmembrane domain proteins that are receptors for Wnt signaling proteins. The FZD5 protein is believed to be the receptor for the Wnt5A ligand. Receptor for Wnt proteins. Most of frizzled receptors are coupled to the beta-catenin canonical signaling pathway, which leads to the activation of disheveled proteins, inhibition of GSK-3 kinase, nuclear …	Plasma Membrane	Signaling	Wnt Signaling	2.7321	8.62926	7.30727	5.63631
FZD7	frizzled homolog 7 (Drosophila)	Receptor for Wnt proteins. Most of frizzled receptors are coupled to the beta-catenin canonical signaling pathway, which leads to the activation of disheveled proteins, inhibition of GSK-3 kinase, nuclear accumulation of beta-catenin and activation of Wnt target genes. A second signaling pathway involving PKC and calcium fluxes has been seen for some family members, but it is not yet clear if it …	Plasma Membrane	Signaling	Wnt Signaling	3.05042	10.1154	9.39864	2.40038
GABRB3	gamma-aminobutyric acid (GABA) A receptor, beta 3	This gene encodes a member of the ligand-gated ionic channel family. The encoded protein is one of at least 13 distinct subunits of a multisubunit chloride channel that serves as the receptor for gamma-aminobutyric acid, the major inhibitory transmitter of the nervous system. This gene is located on the long arm of chromosome 15 in a cluster with two genes encoding related subunits of the family.…	Plasma Membrane	Signaling	Cell proliferation/Self-renewal	3.05544	5.78681	5.63572	4.23622
GAL	galanin prepropeptide	Contracts smooth muscle of the gastrointestinal and genitourinary tract, regulates growth hormone release, modulates insulin release, and may be involved in the control of adrenal secretion.Galanin is small neuropeptide that functions as a cellular messenger within the central and peripheral nervous systems, modulating diverse physiologic functions	Cytoplasm	Signaling	Cell proliferation/Self-renewal	5.64616	12.5837	14.0784	5.58376
GAPDH	Glyceraldehyde-3-phosphate dehydrogenase		Cytoplasm	Metabolism	Metabolism	9.63074	14.7785	14.7157	15.3723
GAS6	growth arrest-specific 6	Ligand for tyrosine-protein kinase receptors AXL, TYRO3 and MER whose signaling is implicated in cell growth and survival, cell adhesion and cell migration. Plays a role in thrombosis by amplifying platelet aggregation and secretion in response to known agonists.This gene product is a gamma-carboxyglutamic acid (Gla)-containing protein thought to be involved in the stimulation of cell proliferati…	Cytoplasm	Signaling	Protein Kinase	3.33036	4.14413	7.1504	3.22425
GATA2	GATA binding protein 2	Transcriptional activator which regulates endothelin-1 gene expression in endothelial cells. Binds to the consensus sequence 5'-AGATAG-3'.This gene encodes a member of the GATA family of zinc-finger transcription factors that are named for the consensus nucleotide sequence they bind in the promoter regions of target genes. The encoded protein plays an essential role in regulating transcription of…	Nucleus	Transcription	Trancriptional Activator	4.05441	2.31915	2.35214	4.91191
GATA3	GATA binding protein 3	Transcriptional activator which binds to the enhancer of the T-cell receptor alpha and delta genes. Binds to the consensus sequence 5'-AGATAG-3'.This gene encodes a protein which belongs to the GATA family of transcription factors. The protein contains two GATA-type zinc fingers and is an important regulator of T-cell development and plays an important role in endothelial cell biology. Defects in…	Nucleus	Transcription	Trancriptional Activator	2.6606	2.60672	2.14562	4.6132
GATAD1	GATA zinc finger domain containing 1	transcription factor. Basic FUNCTION involved in regulation of transcription, DNA-dependent playing a role in ocular development.	Nucleus	Transcription	Regulation of Transcription	2.56391	5.74079	5.48148	4.94171
GBX2	gastrulation brain homeobox 2	May act as a transcription factor for cell pluripotency and differentiation in the embryo	Nucleus	Transcription	Regulation of Transcription	5.66668	2.29932	2.35834	3.20491
GDF3	growth differentiation factor 3	The protein encoded by this gene is a member of the bone morphogenetic protein (BMP) family and the TGF-beta superfamily. This group of proteins is characterized by a polybasic proteolytic processing site which is cleaved to produce a mature protein containing seven conserved cysteine residues. The members of this family are regulators of cell growth and differentiation in both embryonic and adul…	Extracellular Region	Signaling	Activin/TGFB/BMP Signaling	3.38034	4.56005	4.65328	6.29504
GJA1	gap junction protein, alpha 1, 43kDa	One gap junction consists of a cluster of closely packed pairs of transmembrane channels, the connexons, through which materials of low MW diffuse from one cell to a neighboring cell.This gene is a member of the connexin gene family. The encoded protein is a component of gap junctions, which are composed of arrays of intercellular channels that provide a route for the diffusion of low molecular w…	Plasma Membrane	Cell Interaction	Cell Adhesion	4.18446	7.53134	7.20543	5.99826
GJC1	gap junction protein, gamma 1, 45kDa	One gap junction consists of a cluster of closely packed pairs of transmembrane channels, the connexons, through which materials of low MW diffuse from one cell to a neighboring cell.This gene is a member of the connexin gene family. The encoded protein is a component of gap junctions, which are composed of arrays of intercellular channels that provide a route for the diffusion of low molecular w…	Plasma Membrane	Cell Interaction	Cell Adhesion	2.74339	5.64707	5.41593	1.83009
GPC4	glypican 4	Cell surface heparan sulfate proteoglycans are composed of a membrane-associated protein core substituted with a variable number of heparan sulfate chains. Members of the glypican-related integral membrane proteoglycan family (GRIPS) contain a core protein anchored to the cytoplasmic membrane via a glycosyl phosphatidylinositol linkage. These proteins may play a role in the control of cell divisi…	Plasma Membrane	Cell Cycle	Mitosis	4.85367	10.4175	10.3237	4.19532
GTSE1	G-2 and S-phase expressed 1	May be involved in p53-induced cell cycle arrest in G2/M phase by interfering with microtubule rearrangements that are required to enter mitosis. Overexpression delays G2/M phase progression.The protein encoded by this gene is only expressed in the S and G2 phases of the cell cycle, where it colocalizes with cytoplasmic tubulin and microtubules. In response to DNA damage, the encoded protein accu…	Cytoplasm	Signaling	Mitosis	3.61547	5.51706	5.34532	2.80051
H19	H19, imprinted maternally expressed transcript (non-protein coding)	This gene expresses a non-coding RNA, and functions as a tumor suppressor. The gene is located in an imprinted region of chromosome 11 near the insulin-like growth factor 2 (IGF2) gene. Expression of this gene and IGF2 are imprinted so that this gene is only expressed from the maternally-inherited chromosome, and IGF2 is only expressed from the paternally-inherited chromosome. A region of paterna…	Nucleus	Epigenetic modification	Regulation of Transcription	2.08354	3.18568	3.13106	8.0675
HDAC1	Histone deacetylase 1	Responsible for the deacetylation of lysine residues on the N-terminal part of the core histones (H2A, H2B, H3 and H4). Histone deacetylation gives a tag for epigenetic repression and plays an important role in transcriptional regulation, cell cycle progression and developmental events. Histone deacetylases act via the formation of large multiprotein complexes. Deacetylates SP proteins, SP1 and S…	Nucleus	Epigenetic modification	Regulation of Transcription	9.64149	10.7598	10.4099	11.414
HDAC2	histone deacetylase 2	Responsible for the deacetylation of lysine residues on the N-terminal part of the core histones (H2A, H2B, H3 and H4). Histone deacetylation gives a tag for epigenetic repression and plays an important role in transcriptional regulation, cell cycle progression and developmental events. Histone deacetylases act via the formation of large multiprotein complexes.This gene product belongs to the his…	Nucleus	Epigenetic modification	Transcriptional Repressor	10.9264	10.9584	10.3562	10.7774
HELLS	helicase, lymphoid-specific	This gene encodes a lymphoid-specific helicase. Other helicases function in processes involving DNA strand separation, including replication, repair, recombination, and transcription. This protein is thought to be involved with cellular proliferation and may play a role in leukemogenesis. Alternatively spliced transcript variants have been described, but their biological validity has not been det…	Nucleus	Epigenetic modification	Methylation	2.96785	7.527	6.94693	5.69971
HGF	Hepatocyte growth factor	HGF is a potent mitogen for mature parenchymal hepatocyte cells, seems to be an hepatotrophic factor, and acts as growth factor for a broad spectrum of tissues and cell types. It has no detectable protease activity.	Extracellular Region	Signaling	Protein Kinase	2.69425	2.04699	2.13721	2.40608
HMGB1	high-mobility group box 1	DNA binding proteins that associates with chromatin and has the ability to bend DNA. Binds preferentially single-stranded DNA. Involved in V(D)J recombination by acting as a cofactor of the RAG complex. Acts by stimulating cleavage and RAG protein binding at the 23 bp spacer of conserved recombination signal sequences (RSS). Heparin-binding protein that has a role in the extension of neurite-type…	Nucleus	Transcription	Regulation of Transcription	5.64758	11.4453	10.9814	8.82571
HMGB2	high-mobility group box 2	DNA binding proteins that associates with chromatin and has the ability to bend DNA. Binds preferentially single-stranded DNA. Involved in V(D)J recombination by acting as a cofactor of the RAG complex. Acts by stimulating cleavage and RAG protein binding at the 23 bp spacer of conserved recombination signal sequences (RSS).This gene encodes a member of the non-histone chromosomal high mobility g…	Nucleus	Transcription	Regulation of Transcription	7.25965	12.1928	11.5398	10.427
HRAS	Transforming protein p21	Ras proteins bind GDP/GTP and possess intrinsic GTPase activity	Cytoplasm	Signaling	Rho/Ras Signaling	3.39112	6.31781	7.16116	8.67077
HSD17B11	hydroxysteroid (17-beta) dehydrogenase 11	Can convert androstan-3-alpha,17-beta-diol (3-alpha-diol) to androsterone in vitro, suggesting that it may participate in androgen metabolism during steroidogenesis. May act by metabolizing compounds that stimulate steroid synthesis and/or by generating metabolites that inhibit it. Has no activity toward DHEA (dehydroepiandrosterone), or A-dione (4-androste-3,17-dione), and only a slight activity…	Cytoplasm	Metabolism	Metabolism	2.8257	4.83712	4.91402	5.66255
HSPB1	Heat shock protein beta-1	Involved in stress resistance and actin organization.	Nucleus	Translation	Cell proliferation/Self-renewal	11.6374	10.1513	10.9385	7.68424
HSPD1	60 kDa heat shock protein, mitochondrial	Implicated in mitochondrial protein import and macromolecular assembly. May facilitate the correct folding of imported proteins. May also prevent misfolding and promote the refolding and proper assembly of unfolded polypeptides generated under stress conditions in the mitochondrial matrix.	Mitochondrion	Transcription	Regulation of Transcription	4.17091	11.9236	11.6088	6.87441
HSPE1	heat shock 10kDa protein 1 (chaperonin 10)	Eukaryotic CPN10 homolog which is essential for mitochondrial protein biogenesis, together with CPN60. Binds to CPN60 in the presence of Mg-ATP and suppresses the ATPase activity of the latter. This gene encodes a major heat shock protein which functions as a chaperonin. Its structure consists of a heptameric ring which binds to another heat shock protein in order to form a symmetric, functional …	Mitochondrion	Metabolism	Metabolism	9.34619	15.0993	14.7341	14.2605
ICAM1	Intercellular adhesion molecule 1	ICAM proteins are ligands for the leukocyte adhesion protein LFA-1 (integrin alpha-L/beta-2). During leukocyte trans-endothelial migration, ICAM1 engagement promotes the assembly of endothelial apical cups through SGEF and RHOG activation.	Plasma Membrane	Cell Interaction	Cell Adhesion	3.08481	3.21035	3.61114	4.07203
IFITM1	interferon induced transmembrane protein 1 (9-27)	IFN-induced antiviral protein that mediate cellular innate immunity to at least three major human pathogens, namely influenza A H1N1 virus, West Nile virus, and dengue virus by inhibiting the early step(s) of replication. Plays a key role in the antiproliferative action of IFN-gamma either by inhibiting the ERK activition or by arresting cell growth in G1 phase in a p53-dependent manner. Implicat…	Plasma Membrane	Signaling	Activin/TGFB/BMP Signaling	2.97509	12.571	12.2971	10.1956
IFITM2	interferon induced transmembrane protein 2 (1-8D)	IFN-induced antiviral protein that mediates cellular innate immunity to at least three major human pathogens, namely influenza A H1N1 virus, West Nile virus (WNV), and dengue virus (WNV), by inhibiting the early step(s) of replication. Induces cell cycle arrest and mediates apoptosis by caspase activation and in p53-independent manner	Plasma Membrane	Signaling	Activin/TGFB/BMP Signaling	4.53421	10.5696	10.3026	11.6314
IFNG	Interferon gamma	Produced by lymphocytes activated by specific antigens or mitogens. IFN-gamma, in addition to having antiviral activity, has important immunoregulatory functions. It is a potent activator of macrophages, it has antiproliferative effects on transformed cells and it can potentiate the antiviral and antitumor effects of the type I interferons.	Extracellular Region	Signaling	Cell proliferation/Self-renewal	2.53702	1.87709	1.85301	2.42158
IGF2R	insulin-like growth factor 2 receptor	The protein encoded by this gene is a receptor for both, insulin-like growth factor 2 (IGF2) and mannose 6-phosphate (M6P). The IGF2 and M6P binding sites are located on different segments of the receptor. This receptor functions in the intracellular trafficking of lysosomal enzymes, the activation of transforming growth factor beta, and the degradation of IGF2. While the mouse Igf2r gene shows e…	Cytoplasm	Signaling	Activin/TGFB/BMP Signaling	3.20276	6.9318	7.19567	2.74528
IL17RA	interleukin 17 receptor A	Interleukin 17A (IL17A)is a proinflammatory cytokine secreted by activated T-lymphocytes. It is a potent inducer of the maturation of CD34-positive hematopoietic precursors into neutrophils. The protein encoded by this gene (interleukin 17A receptor; IL17RA) is a ubiquitous type I membrane glycoprotein that binds with low affinity to interleukin 17A. Interleukin 17A and its receptor play a pathog…	Plasma Membrane	Signaling	Protein Kinase	2.42687	4.92171	5.33772	1.89609
IL6	Interleukin-6	Cytokine with a wide variety of biological functions. It is a potent inducer of the acute phase response. Plays an essential role in the final differentiation of B-cells into Ig-secreting cells Involved in lymphocyte and monocyte differentiation. It induces myeloma and plasmacytoma growth and induces nerve cells differentiation Acts on B-cells, T-cells, hepatocytes, hematopoeitic progenitor cells…	Extracellular Region	Signaling	Protein Kinase	3.05162	3.312	3.66739	5.25508
IL6R	interleukin 6 receptor	Part of the receptor for interleukin 6. Binds to IL6 with low affinity, but does not transduce a signal. Signal activation necessitate an association with IL6ST. Activation may lead to the regulation of the immune response, acute-phase reactions and hematopoiesis.Interleukin 6 (IL6) is a potent pleiotropic cytokine that regulates cell growth and differentiation and plays an important role in immu…	Plasma Membrane	Signaling	Protein Kinase	2.36595	2.88913	3.0231	2.69517
IMPDH2	IMP (inosine 5'-monophosphate) dehydrogenase 2	Rate limiting enzyme in the de novo synthesis of guanine nucleotides and therefore is involved in the regulation of cell growth. It may also have a role in the development of malignancy and the growth progression of some tumors.This gene encodes the rate-limiting enzyme in the de novo guanine nucleotide biosynthesis. It is thus involved in maintaining cellular guanine deoxy- and ribonucleotide po…	Cytoplasm	Metabolism	Metabolism	4.58468	9.2471	8.57788	7.70002
INHBE	inhibin, beta E	Inhibins and activins inhibit and activate, respectively, the secretion of follitropin by the pituitary gland. Inhibins/activins are involved in regulating a number of diverse functions such as hypothalamic and pituitary hormone secretion, gonadal hormone secretion, germ cell development and maturation, erythroid differentiation, insulin secretion, nerve cell survival, embryonic axial development…	Extracellular Region	Signaling	Cell proliferation/Self-renewal	3.23701	3.08578	3.20704	2.8992
ITGA5	integrin, alpha 5 (fibronectin receptor, alpha polypeptide)	The product of this gene belongs to the integrin alpha chain family. Integrins are heterodimeric integral membrane proteins composed of an alpha chain and a beta chain. This gene encodes the integrin alpha 5 chain. Alpha chain 5 undergoes post-translational cleavage in the extracellular domain to yield disulfide-linked light and heavy chains that join with beta 1 to form a fibronectin receptor. I…	Plasma Membrane	Cell Interaction	Cell Adhesion	5.40001	3.26903	4.38733	6.73274
ITGA6	integrin, alpha 6	Integrin alpha-6/beta-1 is a receptor for laminin on platelets. Integrin alpha-6/beta-4 is a receptor for laminin in epithelial cells. It plays a critical structural role in the hemidesmosome. The ITGA6 protein product is the integrin alpha chain alpha 6. Integrins are integral cell-surface proteins composed of an alpha chain and a beta chain. A given chain may combine with multiple partners resu…	Plasma Membrane	Cell Interaction	Cell Adhesion	2.78754	8.48269	8.18559	6.53045
JAK2	Janus kinase 2	Non-receptor tyrosine kinase involved in various processes such as cell cycle progression, apoptosis, mitotic recombination, genetic instability and histone modifications. In the cytoplasm, plays a pivotal role in signal transduction via its association with cytokine receptors, which constitutes an initiating step in signaling for many members of the cytokine receptor superfamily including the re…	Cytoplasm	Signaling	Protein Kinase	2.61199	2.61455	2.73486	2.20285
JUN	Transcription factor AP-1	Transcription factor that recognizes and binds to the enhancer heptamer motif 5'-TGA[CG]TCA-3'.	Nucleus	Transcription	Trancriptional Activator	5.48269	11.4224	11.9332	4.11356
JUNB	jun B proto-oncogene	Transcription factor involved in regulating gene activity following the primary growth factor response. Binds to the DNA sequence 5'-TGA[CG]TCA-3'.	Nucleus	Transcription	Regulation of Transcription	5.0286	5.62541	6.15303	5.45441
KIF4A	kinesin family member 4A	This gene encodes a member of the kinesin 4 subfamily of kinesin related proteins. The encoded protein is an ATP dependent microtubule-based motor protein that is involved in the intracellular transport of membranous organelles. This protein also associates with condensed chromosome arms and may be involved in maintaining chromosome integrity during mitosis. This protein may also be involved in t…	Nucleus	Cell Cycle	Mitosis	4.82753	6.72336	6.87116	9.31798
KIT	v-kit Hardy-Zuckerman 4 feline sarcoma viral oncogene homolog	This is the receptor for stem cell factor (mast cell growth factor). It has a tyrosine-protein kinase activity. Binding of the ligands leads to the autophosphorylation of KIT and its association with substrates such as phosphatidylinositol 3-kinase (Pi3K). This gene encodes the human homolog of the proto-oncogene c-kit. C-kit was first identified as the cellular homolog ofthe feline sarcoma viral…	Plasma Membrane	Signaling	Protein Kinase	3.77722	5.54245	4.16165	3.19682
KLF2	Kruppel-like factor 2 (lung)	Binds to the CACCC box in the beta-globin gene promoter and activates transcription	Nucleus	Transcription	Trancriptional Activator	4.10362	3.8161	4.22971	4.56287
KLF4	Kruppel-like factor 4 (gut)	Transcription factor which acts as both an activator and repressor. Binds the CACCC core sequence. Binds to multiple sites in the 5'-flanking region of its own gene and can activate its own transcription. Required for establishing the barrier function of the skin and for postnatal maturation and maintenance of the ocular surface. Involved in the differentiation of epithelial cells and may also fu…	Nucleus	Transcription	Regulation of Transcription	5.60091	4.17247	3.47178	5.99429
KPNA2	karyopherin alpha 2 (RAG cohort 1, importin alpha 1)	The import of proteins into the nucleus is a process that involves at least 2 steps. The first is an energy-independent docking of the protein to the nuclear envelope and the second is an energy-dependent translocation through the nuclear pore complex. Imported proteins require a nuclear localization sequence (NLS) which generally consists of a short region of basic amino acids or 2 such regions …	Nucleus	Transport	Transport	14.2308	13.3086	13.1427	13.2382
KRT1	Keratin, type II cytoskeletal 1	May regulate the activity of kinases such as PKC and SRC via binding to integrin beta-1 (ITB1) and the receptor of activated protein kinase C (RACK1/GNB2L1).	Plasma Membrane	Signaling	Protein Kinase	2.62059	1.77008	1.82061	1.87085
KRT18	keratin 18	KRT18 encodes the type I intermediate filament chain keratin 18. Keratin 18, together with its filament partner keratin 8, are perhaps the most commonly found members of the intermediate filament gene family. They are expressed in single layer epithelial tissues of the body. Mutations in this gene have been linked to cryptogenic cirrhosis. Two transcript variants encoding the same protein have be…	Cytoplasm	Cell Cycle	Cytoskeleton	4.22765	9.19794	9.76039	13.4221
KRT8	keratin 8	This gene is a member of the type II keratin family clustered on the long arm of chromosome 12. Type I and type II keratins heteropolymerize to form intermediate-sized filaments in the cytoplasm of epithelial cells. The product of this gene typically dimerizes with keratin 18 to form an intermediate filament in simple single-layered epithelial cells. This protein plays a role in maintaining cellu…	Cytoplasm	Signaling	Cytoskeleton	6.0121	6.50153	6.7997	8.87951
LAMC1	laminin, gamma 1 (formerly LAMB2)	Laminins, a family of extracellular matrix glycoproteins, are the major noncollagenous constituent of basement membranes. They have been implicated in a wide variety of biological processes including cell adhesion, differentiation, migration, signaling, neurite outgrowth and metastasis. Laminins are composed of 3 non identical chains: laminin alpha, beta and gamma (formerly A, B1, and B2, respect…	Extracellular Region	Cell Interaction	Cell Adhesion	3.98979	6.76123	7.83843	9.9983
LAMP2	lysosomal-associated membrane protein 2	Implicated in tumor cell metastasis. May function in protection of the lysosomal membrane from autodigestion, maintenance of the acidic environment of the lysosome, adhesion when expressed on the cell surface (plasma membrane), and inter-and intracellular signal transduction. Protects cells from the toxic effects of methylating mutagens.The protein encoded by this gene is a member of a family of …	Plasma Membrane	Cell Interaction	Cell Adhesion	6.43391	3.84825	4.79586	7.90875
LEFTY1	left-right determination factor 1	This gene encodes a member of the TGF-beta family of proteins. A similar secreted protein in mouse plays a role in left-right asymmetry determination of organ systems during development. Alternative processing of this protein can yield three different products. This gene is closely linked to both a related family member and a related pseudogene. Required for left-right axis determination as a reg…	Extracellular Region	Signaling	Activin/TGFB/BMP Signaling	3.02197	9.33759	10.8972	3.98878
LEFTY2	left-right determination factor 2	This gene encodes a member of the TGF-beta family of proteins. The encoded protein is secreted and plays a role in left-right asymmetry determination of organ systems during development. The protein may also play a role in endometrial bleeding. Mutations in this gene have been associated with left-right axis malformations, particularly in the heart and lungs. Some types of infertility have been a…	Extracellular Region	Signaling	Activin/TGFB/BMP Signaling	2.70748	4.54545	5.99233	2.29682
LIN28	lin-28 homolog A (C. elegans)	Acts as a 'translational enhancer', driving specific mRNAs to polysomes and thus increasing the efficiency of protein synthesis. Its association with the translational machinery and target mRNAs results in an increased number of initiation events per molecule of mRNA and, indirectly, in stabilizing the mRNAs. Acts as a suppressor of microRNA (miRNA) biogenesis by specifically binding the precurso…	Cytoplasm	Translation	Cell proliferation/Self-renewal	6.04562	8.23799	7.34369	7.29712
MAD2L2	MAD2 mitotic arrest deficient-like 2 (yeast)	The protein encoded by this gene is a component of the mitotic spindle assembly checkpoint that prevents the onset of anaphase until all chromosomes are properly aligned at the metaphase plate. The encoded protein, which is similar to MAD2L1, is capable of interacting with ADAM9, ADAM15, REV1, and REV3 proteins.	Nucleus	Cell Cycle	Mitosis	7.44084	10.3087	9.84953	7.62944
MAP3K3	mitogen-activated protein kinase kinase kinase 3	Component of a protein kinase signal transduction cascade. Mediates activation of the NF-kappa-B, AP1 and DDIT3 transcriptional regulators	Cytoplasm	Signaling	Protein Kinase	8.17762	6.35825	6.39481	7.2665
MAPK1	Mitogen-activated protein kinase 1	Involved in both the initiation and regulation of meiosis, mitosis, and postmitotic functions in differentiated cells by phosphorylating a number of transcription factors such as ELK1. Phosphorylates EIF4EBP1; required for initiation of translation. Phosphorylates microtubule-associated protein 2 (MAP2). Phosphorylates SPZ1 (By similarity). Phosphorylates heat shock factor protein 4 (HSF4) and AR…	Nucleus	Signaling	Protein Kinase	3.88961	4.77971	4.9181	2.81276
MAPK3	Mitogen-activated protein kinase 3	Involved in both the initiation and regulation of meiosis, mitosis, and postmitotic functions in differentiated cells by phosphorylating a number of transcription factors such as ELK-1. Phosphorylates EIF4EBP1; required for initiation of translation. Phosphorylates microtubule-associated protein 2 (MAP2). Phosphorylates SPZ1 (By similarity). Phosphorylates heat shock factor protein 4 (HSF4).	Nucleus	Signaling	Protein Kinase	4.67322	3.50596	3.65271	4.76955
MAPK8	mitogen-activated protein kinase 8	The protein encoded by this gene is a member of the MAP kinase family. MAP kinases act as an integration point for multiple biochemical signals, and are involved in a wide variety of cellular processes such as proliferation, differentiation, transcription regulation and development. This kinase is activated by various cell stimuli, and targets specific transcription factors, and thus mediates imm…	Nucleus	Signaling	Protein Kinase	3.68136	5.60169	4.65697	4.21602
MCM10	minichromosome maintenance complex component 10	Acts as a replication initiation factor that brings together the MCM2-7 helicase and the DNA polymerase alpha/primase complex in order to initiate DNA replication. Additionally, plays a role in preventing DNA damage during replication	Nucleus	Cell Cycle	Mitosis	5.47364	6.67444	5.85123	8.7621
MCM5	minichromosome maintenance complex component 5	The protein encoded by this gene is structurally very similar to the CDC46 protein from S. cerevisiae, a protein involved in the initiation of DNA replication. The encoded protein is a member of the MCM family of chromatin-binding proteins and can interact with at least two other members of this family. The encoded protein is upregulated in the transition from the G0 to G1/S phase of the cell cyc…	Nucleus	Cell Cycle	Mitosis	7.89894	11.6323	11.1732	10.2948
MDM2	E3 ubiquitin-protein ligase Mdm2	E3 ubiquitin-protein ligase that mediates ubiquitination of p53/TP53, leading to its degration by the proteasome. Inhibits p53/TP53- and p73/TP73-mediated cell cycle arrest and apoptosis by binding its transcriptional activation domain. Also acts as an ubiquitin ligase E3 toward itself and ARRB1. Permits the nuclear export of TP53/p53.This gene is a target gene of the transcription factor tumor p…	Nucleus	Cell Cycle	Apoptosis	2.75114	2.39748	2.44447	2.06596
MDN1	Midasin	Nuclear chaperone required for maturation and nuclear export of pre-60S ribosome subunits. Involved in 3' processing of the 5.8S rRNA. May mediate ATP-dependent remodeling of the pre-ribosome just prior to export to allow maturation of 60S subunits into export-competent particles.	Nucleus	Metabolism	Metabolism	2.10964	3.82142	3.77391	2.35574
MKI67	antigen identified by monoclonal antibody Ki-67	This gene encodes a nuclear protein that is associated with and may be necessary for cellular proliferation. Alternatively spliced transcript variants have been described. A related pseudogene exists on chromosome X.	Nucleus	Signaling	Cell proliferation/Self-renewal	2.06748	3.46248	3.28358	1.84488
MME	Neprilysin	Thermolysin-like specificity, but is almost confined on acting on polypeptides of up to 30 amino acids. Biologically important in the destruction of opioid peptides such as Met- and Leu-enkephalins by cleavage of a Gly-Phe bond. Able to cleave angiotensin-1, angiotensin-2 and angiotensin 1-9. Involved in the degradation of atrial natriuretic factor (ANF).	Plasma Membrane	Metabolism	Metabolism	2.66552	3.26787	4.8691	2.21808
MMP2	72 kDa type IV collagenase	Ubiquitinous metalloproteinase that is involved in diverse functions such as remodeling of the vasculature, angiogenesis, tissue repair, tumor invasion, inflammation, and atherosclerotic plaque rupture. As well as degrading extracellular matrix proteins, can also act on several nonmatrix proteins such as big endothelial 1 and beta-type CGRP promoting vasoconstriction. Also cleaves KISS at a Gly-|…	Extracellular Region	Signaling	Cell proliferation/Self-renewal	2.46139	3.19281	5.46582	2.14907
MORC1	MORC family CW-type zinc finger 1	This gene encodes the human homolog of mouse morc and like the mouse protein it is testis-specific. Mouse studies support a testis-specific function since only male knockout mice are infertile; infertility is the only apparent defect. These studies further support a role for this protein early in spermatogenesis, possibly by affecting entry into apoptosis because testis from knockout mice show gr…	Nucleus	Cell Cycle	Apoptosis	4.54045	2.27485	2.30144	3.38843
MRPL15	mitochondrial ribosomal protein L15	Mammalian mitochondrial ribosomal proteins are encoded by nuclear genes and help in protein synthesis within the mitochondrion. Mitochondrial ribosomes (mitoribosomes) consist of a small 28S subunit and a large 39S subunit. They have an estimated 75% protein to rRNA composition compared to prokaryotic ribosomes, where this ratio is reversed. Another difference between mammalian mitoribosomes and …	Mitochondrion	Translation	Translation	9.272	10.3522	10.3206	10.9534
MSH2	mutS homolog 2, colon cancer, nonpolyposis type 1 (E. coli)	Involved in postreplication mismatch repair. Binds specifically to DNA containing mismatched nucleotides thus providing a target for the excision repair processes characteristic of postreplication mismatch repair.	Nucleus	Cell Cycle	Mitosis	6.36161	10.2632	9.63323	7.80246
MUC1	Mucin-1	The alpha subunit has cell adhesive properties. May provide a protective layer on epithelial cells against bacterial and enzyme attack.	Plasma Membrane	Cell Interaction	Cell Adhesion	3.01714	4.04307	3.54612	4.78515
MUC15	mucin 15, cell surface associated	May play a role in the cell adhesion to the extracellular matrix.	Plasma Membrane	Cell Interaction	Cell Adhesion	2.47183	1.79953	1.89898	8.88774
MYC	v-myc myelocytomatosis viral oncogene homolog (avian)	Transforms avian and murine macrophages and fibroblasts as well as murine B-lymphoid cells. The protein encoded by this gene is a multifunctional, nuclear phosphoprotein that plays a role in cell cycle progression, apoptosis and cellular transformation. It functions as a transcription factor that regulates transcription of specific target genes. Mutations, overexpression, rearrangement and transl…	Nucleus	Transcription	Trancriptional Activator	11.1037	6.4405	6.31331	9.35452
NANOG	Nanog homeobox	Transcription regulator involved in inner cell mass and embryonic stem (ES) cells proliferation and self-renewal. Imposes pluripotency on ES cells and prevents their differentiation towards extraembryonic endoderm and trophectoderm lineages. Blocks bone morphogenetic protein-induced mesoderm differentiation of ES cells by physically interacting with SMAD1 and interfering with the recruitment of c…	Nucleus	Transcription	Regulation of Transcription	7.39579	10.1574	10.0939	6.67474
NANOS1	nanos homolog 1 (Drosophila)	May regulate translation of specific mRNAs by forming a complex with PUM2 that associates with the 3'-UTR of mRNA targets	Cytoplasm	Transcription	Regulation of Transcription	4.71782	3.93278	3.92873	5.01332
NASP	nuclear autoantigenic sperm protein (histone-binding)	Required for DNA replication, normal cell cycle progression and cell proliferation. Forms a cytoplasmic complex with HSP90 and H1 linker histones and stimulates HSP90 ATPase activity. NASP and H1 histone are subsequently released from the complex and translocate to the nucleus where the histone is released for binding to DNA.This gene encodes a H1 histone binding protein that is involved in trans…	Nucleus	Cell Cycle	Mitosis	7.6749	12.1829	11.5085	9.29187
NCKAP1L	Nck-associated protein 1-like	This gene encodes a member of the HEM family of tissue-specific transmembrane proteins which are highly conserved from invertebrates through mammals. This gene is only expressed in hematopoietic cells. The encoded protein is a part of the Scar/WAVE complex which plays an important role in regulating cell shape in both metazoans and plants.Alternatively spliced transcript variants encoding differe…	Plasma Membrane	Signaling	Protein Kinase	2.39283	1.87727	2.05743	1.82242
NCOR1	nuclear receptor corepressor 1	Mediates transcriptional repression by certain nuclear receptors. Part of a complex which promotes histone deacetylation and the formation of repressive chromatin structures which may impede the access of basal transcription factors	Nucleus	Transcription	Transcriptional Repressor	4.74026	4.22304	3.99175	3.16178
NES	nestin	Nestin is an intermediate filament protein that was first identified with a monoclonal antibody by Hockfield and McKay (1985) (PubMed 4078630). It is expressed predominantly in stem cells of the central nervous system in the neural tube. Upon terminal neural differentiation, nestin is downregulated and replaced by neurofilaments	Cytoplasm	Signaling	Cytoskeleton	5.26826	9.22492	10.3072	3.54651
NFKB1	Nuclear factor NF-kappa-B p105 subunit	P105 is the precursor of the p50 subunit of the nuclear factor NF-kappa-B, which binds to the kappa-B consensus sequence 5'-GGRNNYYCC-3', located in the enhancer region of genes involved in immune response and acute phase reactions. The precursor protein itself does not bind to DNA.	Nucleus	Transcription	Regulation of Transcription	5.45728	3.82413	4.85642	6.82477
NME2	non-metastatic cells 2, protein (NM23B) expressed in	Major role in the synthesis of nucleoside triphosphates other than ATP. Negatively regulates Rho activity by interacting with AKAP13/LBC. Acts as a transcriptional activator of the MYC gene; binds DNA non-specifically (PubMed:8392752).	Nucleus	Transcription	Rho/Ras Signaling	12.3696	14.5031	14.5812	12.9107
NODAL	nodal homolog (mouse)	Essential for mesoderm formation and axial patterning during embryonic development.The protein encoded by this gene is a member of the TGF-beta superfamily. Studies of the mouse counterpart suggested that this gene may be essential for mesoderm formation and subsequent organization of axial structures in early embryonic development	Extracellular Region	Signaling	Activin/TGFB/BMP Signaling	3.63107	3.11683	3.62167	2.36431
NOTCH1	Neurogenic locus notch homolog protein 1	Functions as a receptor for membrane-bound ligands Jagged1, Jagged2 and Delta1 to regulate cell-fate determination. Upon ligand activation through the released notch intracellular domain (NICD) it forms a transcriptional activator complex with RBP-J kappa and activates genes of the enhancer of split locus. Affects the implementation of differentiation, proliferation and apoptotic programs. May be…	Plasma Membrane	Signaling	Notch Signaling	2.35053	3.26439	3.05952	2.11513
NPM1	nucleophosmin (nucleolar phosphoprotein B23, numatrin)	Associated with nucleolar ribonucleoprotein structures and bind single-stranded nucleic acids. It may function in the assembly and/or transport of ribosome.This gene encodes a phosphoprotein which moves between the nucleus and the cytoplasm. The gene product is thought to be involved in several processes including regulation of the ARF/p53 pathway. A number of genes are fusion partners have been …	Nucleus	Translation	Translation	12.1006	12.5909	12.3372	11.7438
NR5A2	nuclear receptor subfamily 5, group A, member 2	Binds to the sequence element 5'-AACGACCGACCTTGAG-3' of the enhancer II of hepatitis B virus genes, a critical cis-element of their expression and regulation. May be responsible for the liver-specific activity of enhancer II, probably in combination with other hepatocyte transcription factors. Key regulator of cholesterol 7-alpha-hydroxylase gene (CYP7A) expression in liver. May also contribute t…	Nucleus	Transcription	Regulation of Transcription	4.76273	2.21888	2.2136	3.4063
NR6A1	nuclear receptor subfamily 6, group A, member 1	Orphan nuclear receptor. Binds to a response element containing the sequence 5'-TCAAGGTCA-3'. May be involved in the regulation of gene expression in germ cell development during gametogenesis.This gene encodes an orphan nuclear receptor which is a member of the nuclear hormone receptor family. Its expression pattern suggests that it may be involved in neurogenesis and germ cell development. The …	Nucleus	Transcription	Regulation of Transcription	2.45217	3.92408	3.62761	2.78173
NUMB	numb homolog (Drosophila)	The protein encoded by this gene plays a role in the determination of cell fates during development. The encoded protein, whose degradation is induced in a proteasome-dependent manner by MDM2, is a membrane-bound protein that has been shown to associate with EPS15, LNX1, and NOTCH1. Four transcript variants encoding different isoforms have been found for this gene	Nucleus	Signaling	Notch Signaling	5.33474	4.86829	5.01566	5.76846
ORC1L	origin recognition complex, subunit 1	Component of the origin recognition complex (ORC) that binds origins of replication. Binds to the ARS consensus sequence (ACS) of origins of replication in an ATP-dependent manner.The origin recognition complex (ORC) is a highly conserved six subunits protein complex essential for the initiation of the DNA replication in eukaryotic cells. Studies in yeast demonstrated that ORC binds specifically …	Nucleus	Cell Cycle	Mitosis	4.21327	5.65388	4.94183	8.48803
ORC2L	origin recognition complex, subunit 2	Component of the origin recognition complex (ORC) that binds origins of replication. Binds to the ARS consensus sequence (ACS) of origins of replication in an ATP-dependent manner.	Nucleus	Cell Cycle	Mitosis	5.16363	5.76131	5.27705	4.07627
PAX8	paired box 8	This gene encodes a member of the paired box (PAX) family of transcription factors. Members of this gene family typically encode proteins that contain a paired box domain, an octapeptide, and a paired-type homeodomain. This nuclear protein is involved in thyroid follicular cell development and expression of thyroid-specific genes. Mutations in this gene have been associated with thyroid dysgenesi…	Nucleus	Transcription	Trancriptional Activator	4.29768	2.32564	2.53272	3.93097
PCNA	Proliferating cell nuclear antigen	This protein is an auxiliary protein of DNA polymerase delta and is involved in the control of eukaryotic DNA replication by increasing the polymerase's processibility during elongation of the leading strand.	Nucleus	Transcription	Regulation of Transcription	11.6954	11.2877	10.7731	11.6133
PEG3	paternally expressed 3	Induces apoptosis in cooperation with SIAH1A. Acts as a mediator between TP53/p53 and BAX in a neuronal death pathway that is activated by DNA damage. Acts synergistically with TRAF2 and inhibits TNF induced apoptosis through activation of NF-kappa-B (By similarity). Possesses a tumor suppressing activity in glioma cells.In human, ZIM2 and PEG3 are treated as two distinct genes though they share …	Nucleus	Signaling	Apoptosis	2.90764	3.21247	2.90681	3.19596
PGR	Progesterone receptor	The steroid hormones and their receptors are involved in the regulation of eukaryotic gene expression and affect cellular proliferation and differentiation in target tissues. Progesterone receptor is involved in activation of c-SRC/MAPK signaling on hormone stimulation.	Nucleus	Cell Cycle	Mitosis	2.62531	1.83361	2.03658	2.36362
PHGDH	D-3-phosphoglycerate dehydrogenase	3-Phosphoglycerate dehydrogenase (PHGDH; EC 1.1.1.95) catalyzes the transition of 3-phosphoglycerate into 3-phosphohydroxypyruvate, which is the first and rate-limiting step in the phosphorylated pathway of serine biosynthesis, using NAD+/NADH as a cofactor	Cytoplasm	Metabolism	Metabolism	2.76593	11.7987	11.269	7.90158
PIK3CA	Phosphatidylinositol-4,5-bisphosphate 3-kinase catalytic subunit alpha isoform	Phosphorylates PtdIns, PtdIns4P and PtdIns(4,5)P2 with a preference for PtdIns(4,5)P2.	Cytoplasm	Metabolism	Metabolism	4.92174	3.62463	3.5541	3.12351
PIK3CG	phosphoinositide-3-kinase gamma catalytic subunit	This gene encodes a protein that belongs to the pi3/pi4-kinase family of proteins. The gene product is an enzyme that phosphorylates phosphoinositides on the 3-hydroxyl group of the inositol ring. It is an important modulator of extracellular signals, including those elicited by E-cadherin-mediated cell-cell adhesion, which plays an important role in maintenance of the structural and functional i…	Cytoplasm	Signaling	Protein Kinase	2.68356	1.88023	1.89128	2.2905
PIM2	proto-oncogene Pim-2 (serine threonine kinase)	This gene encodes a protooncogene that acts as a serine/threonine protein kinase. Studies determined the encoded protein functions to prevent apoptosis and to promote cell survival.	Cytoplasm	Signaling	Cell proliferation/Self-renewal	2.55936	9.26132	9.58462	4.06998
PITX2	paired-like homeodomain 2	May play an important role in development and maintenance of anterior structures. May play a role in determining left-right asymmetry and in vasculogenesis during avian embryogenesis. This gene encodes a member of the RIEG/PITX homeobox family, which is in the bicoid class of homeodomain proteins. The encoded protein acts as a transcription factor and regulates procollagen lysyl hydroxylase gene …	Nucleus	Transcription	Regulation of Transcription	2.81185	2.74188	2.83246	3.83563
PLK1	polo-like kinase 1	Serine/threonine-protein kinase that performs several important functions throughout M phase of the cell cycle, including the regulation of centrosome maturation and spindle assembly, the removal of cohesins from chromosome arms, the inactivation of APC/C inhibitors, and the regulation of mitotic exit and cytokinesis. Required for recovery after DNA damage checkpoint and entry into mitosis. Requi…	Nucleus	Signaling	Mitosis	8.07496	8.76877	8.23584	7.92138
POU2F1	POU class 2 homeobox 1	The OCT1 transcription factor was among the first identified members of the POU transcription factor family (summarized by Sturm et al., 1993 (PubMed 8314572)). Members of this family contain the POU domain, a 160-amino acid region necessary for DNA binding to the octameric sequence ATGCAAAT. Transcription factor that binds to the octamer motif (5'-ATTTGCAT-3') and activates the promoters of the …	Nucleus	Transcription	Trancriptional Activator	3.42155	5.68415	5.18027	2.71038
POU3F3	POU class 3 homeobox 3	POU3F3 is a member of the class III POU family of transcription factors (see POU3F1; MIM 602479) that are expressed in the central nervous system. The POU domain in these proteins is required for high affinity binding to octamer DNA sequences (summarized by Sumiyama et al., 1996	Nucleus	Transcription	Transcriptional Repressor	7.74504	10.1767	10.4718	5.7424
POU5F1	POU class 5 homeobox 1	This gene encodes a transcription factor containing a POU homeodomain. This transcription factor plays a role in embryonic development, especially during early embryogenesis, and it is necessary for embryonic stem cell pluripotency. A translocation of this gene with the Ewing's sarcoma gene, t(6;22)(p21;q12), has been linked to tumor formation. Alternative splicing, as well as usage of alternativ…	Nucleus	Transcription	Trancriptional Activator	3.89516	14.5896	14.1487	7.45851
PPARD	peroxisome proliferator-activated receptor delta	This gene encodes a member of the peroxisome proliferator-activated receptor (PPAR) family. PPARs are nuclear hormone receptors that bind peroxisome proliferators and control the size and number of peroxisomes produced by cells. PPARs mediate a variety of biological processes, and may be involved in the development of several chronic diseases, including diabetes, obesity, atherosclerosis, and can…	Nucleus	Transcription	Transcriptional Repressor	3.5465	4.05303	4.38014	3.47048
PPARG	Peroxisome proliferator-activated receptor gamma	Receptor that binds peroxisome proliferators such as hypolipidemic drugs and fatty acids. Once activated by a ligand, the receptor binds to a promoter element in the gene for acyl-CoA oxidase and activates its transcription. It therefore controls the peroxisomal beta-oxidation pathway of fatty acids. Key regulator of adipocyte differentiation and glucose homeostasis.	Nucleus	Transcription	Transcriptional Repressor	2.36973	2.18281	2.45054	4.01339
PPAT	phosphoribosyl pyrophosphate amidotransferase	The protein encoded by this gene is a member of the purine/pyrimidine phosphoribosyltransferase family. This protein is a regulatory allosteric enzyme that catalyzes the first step of de novo purine nucleotide biosynthesis. This gene and PAICS/AIRC, a bifunctional enzyme catalyzing steps six and seven in the purine nucleotide biosynthesis pathway, are located in close proximity on chromosome 4	Cytoplasm	Metabolism	Metabolism	4.41367	7.1835	6.1151	6.65433
PRKDC	DNA-dependent protein kinase catalytic subunit	Serine/threonine-protein kinase that acts as a molecular sensor for DNA damage. Involved in DNA nonhomologous end joining (NHEJ) required for double-strand break (DSB) repair and V(D)J recombination. Must be bound to DNA to express its catalytic properties. Promotes processing of hairpin DNA structures in V(D)J recombination by activation of the hairpin endonuclease artemis (DCLRE1C). The assembl…	Nucleus	Signaling	Telomerase Related	2.57852	4.99222	4.6743	5.68339
PTEN	phosphatase and tensin homolog	This gene was identified as a tumor suppressor that is mutated in a large number of cancers at high frequency. The protein encoded this gene is a phosphatidylinositol-3,4,5-trisphosphate 3-phosphatase. It contains a tensin like domain as well as a catalytic domain similar to that of the dual specificity protein tyrosine phosphatases. Unlike most of the protein tyrosine phosphatases, this protein …	Nucleus	Signaling	Protein Kinase	3.71761	5.27063	5.11354	5.3819
PTGS2	Prostaglandin G/H synthase 2	May have a role as a major mediator of inflammation and/or a role for prostanoid signaling in activity-dependent plasticity.	Cytoplasm	Metabolism	Metabolism	2.42174	2.25459	2.29559	2.24223
PTP4A1	protein tyrosine phosphatase type IVA, member 1	Protein tyrosine phosphatase which stimulates progression from G1 into S phase during mitosis. May play a role in the development and maintenance of differentiating epithelial tissues. Enhances cell proliferation, cell motility and invasive activity, and promotes cancer metastasis.	Nucleus	Cell Cycle	Mitosis	8.29438	5.90777	5.87119	7.9658
PTPN11	Tyrosine-protein phosphatase non-receptor type 11	This PTPase activity may directly link growth factor receptors and other signaling proteins through protein-tyrosine phosphorylation. The SH2 regions may interact with other cellular components to modulate its own phosphatase activity against interacting substrates (By similarity). May play a positive role during the stages of erythroid cell proliferation.	Cytoplasm	Signaling	Protein Kinase	3.9995	6.60191	6.77981	8.4151
PUM1	pumilio homolog 1 (Drosophila)	Sequence-specific RNA-binding protein that regulates translation and mRNA stability by binding the 3'-UTR of mRNA targets. May be required to support proliferation and self-renewal of stem cells.	Cytoplasm	Translation	Cell proliferation/Self-renewal	4.83286	8.30537	7.89753	7.58203
PUM2	pumilio homolog 2 (Drosophila)	Sequence-specific RNA-binding protein that regulates translation and mRNA stability by binding the 3'-UTR of mRNA targets. Its interactions and tissue specificity suggest that it may be required to support proliferation and self-renewal of stem cells by regulating the translation of key transcripts	Cytoplasm	Translation	Cell proliferation/Self-renewal	5.14574	4.97523	4.64297	7.4104
PYGB	phosphorylase, glycogen; brain	Phosphorylase is an important allosteric enzyme in carbohydrate metabolism. Enzymes from different sources differ in their regulatory mechanisms and in their natural substrates. However, all known phosphorylases share catalytic and structural properties.	Cytoplasm	Metabolism	Metabolism	5.8941	5.78996	6.02807	5.80708
RALA	Ras-related protein Ral-A	The product of this gene belongs to the small GTPase superfamily, Ras family of proteins. GTP-binding proteins mediate the transmembrane signaling initiated by the occupancy of certain cell surface receptors. This gene encodes a low molecular mass ras-like GTP-binding protein that shares about 50% similarity with other ras proteins	Plasma Membrane	Signaling	Rho/Ras Signaling	3.41735	6.96455	6.87312	6.07778
RARA	retinoic acid receptor, alpha	This gene represents a nuclear retinoic acid receptor. The encoded protein, retinoic acid receptor alpha, regulates transcription in a ligand-dependent manner. This gene has been implicated in regulation of development, differentiation, apoptosis, granulopoeisis, and transcription of clock genes. Translocations between this locus and several other loci have been associated with acute promyelocyti…	Nucleus	Signaling	Retinoic Acid Pathway	8.90985	4.76649	5.19164	8.40152
RB1	Retinoblastoma-associated protein	Key regulator of entry into cell division that acts as a tumor suppressor. Acts as a transcription repressor of E2F1 target genes. Directly involved in heterochromatin formation by maintaining overall chromatin structure and, in particular, that of constitutive heterochromatin by stabilizing histone methylation. Recruits and targets histone methyltransferases SUV39H1, SUV420H1 and SUV420H2, leadi…	Nucleus	Cell Cycle	Mitosis	3.69678	6.08826	6.25887	6.45733
RBM14	RNA binding motif protein 14	Isoform 1 may function as a nuclear receptor coactivator, enhancing transcription through other coactivators such as NCOA6 and CITED1. Isoform 2, functions as a transcriptional repressor, modulating transcriptional activities of coactivators including isoform 1, NCOA6 and CITED1	Nucleus	Transcription	Trancriptional Activator	7.51337	6.48233	6.1729	7.09235
RBM39	RNA-binding protein 39	Transcriptional coactivator for steroid nuclear receptors ESR1/ER-alpha and ESR2/ER-beta, and JUN/AP-1 (By similarity). May be involved in pre-mRNA splicing process.	Nucleus	Transcription	Regulation of Transcription	10.7199	9.54325	9.17204	9.08931
RELA	Transcription factor p65	NF-kappa-B is a pleiotropic transcription factor which is present in almost all cell types and is involved in many biological processed such as inflammation, immunity, differentiation, cell growth, tumorigenesis and apoptosis. NF-kappa-B is a homo- or heterodimeric complex formed by the Rel-like domain-containing proteins RELA/p65, RELB, NFKB1/p105, NFKB1/p50, REL and NFKB2/p52 and the heterodime…	Nucleus	Transcription	Trancriptional Activator	8.25592	4.2951	4.75256	5.80587
RHPN2	rhophilin, Rho GTPase binding protein 2	This gene encodes a member of the rhophilin family of Ras-homologous (Rho)-GTPase binding proteins. The encoded protein binds both GTP- and GDP-bound RhoA and GTP-bound RhoB and may be involved in the organization of the actin cytoskeleton	Cytoplasm	Signaling	Rho/Ras Signaling	3.86094	3.83034	3.31259	2.7566
RIF1	Telomere-associated protein RIF1	This gene encodes a protein that shares homology with the yeast teleomere binding protein, Rap1 interacting factor 1. This protein localizes to aberrant telomeres may be involved in DNA repair. Alternate splicing results in multiple transcript variants	Nucleus	Cell Cycle	Mitosis	4.35737	4.86942	4.35643	4.89867
RPA3	replication protein A3, 14kDa	Required for DNA recombination, repair and replication. The activity of RP-A is mediated by single-stranded DNA binding and protein interactions	Nucleus	Cell Cycle	Mitosis	7.91862	11.4716	11.0561	8.33742
RPL14	60S ribosomal protein L14	Ribosomes, the organelles that catalyze protein synthesis, consist of a small 40S subunit and a large 60S subunit. Together these subunits are composed of 4 RNA species and approximately 80 structurally distinct proteins. This gene encodes a ribosomal protein that is a component of the 60S subunit. The protein belongs to the L14E family of ribosomal proteins. It contains a basic region-leucine zi…	Cytoplasm	Translation	Translation	11.8534	14.0773	13.8987	12.6108
RPL19	60S ribosomal protein L19	Ribosomes, the organelles that catalyze protein synthesis, consist of a small 40S subunit and a large 60S subunit.Together these subunits are composed of 4 RNA species and approximately 80 structurally distinct proteins. This gene encodes a ribosomal protein that is a component of the 60S subunit. The protein belongs to the L19E family of ribosomal proteins. It is located in the cytoplasm. As is …	Cytoplasm	Translation	Translation	12.2533	16.3625	16.1806	12.6094
RPL24	ribosomal protein L24, 60S ribosomal protein L30	Ribosomes, the organelles that catalyze protein synthesis, consist of a small 40S subunit and a large 60S subunit.Together these subunits are composed of 4 RNA species and approximately 80 structurally distinct proteins. This gene encodes a ribosomal protein that is a component of the 60S subunit. The protein belongs to the L24E family of ribosomal proteins. It is located in the cytoplasm. This g…	Cytoplasm	Translation	Translation	11.5204	14.8603	14.596	12.1041
RPL32	60S ribosomal protein L32	Ribosomes, the organelles that catalyze protein synthesis, consist of a small 40S subunit and a large 60S subunit.Together these subunits are composed of 4 RNA species and approximately 80 structurally distinct proteins. This gene encodes a ribosomal protein that is a component of the 60S subunit. The protein belongs to the L32E family of ribosomal proteins. It is located in the cytoplasm. Althou…	Cytoplasm	Translation	Translation	12.8143	15.4168	15.1922	13.4501
RPL4	60S ribosomal protein L4	Ribosomes, the organelles that catalyze protein synthesis, consist of a small 40S subunit and a large 60S subunit.Together these subunits are composed of 4 RNA species and approximately 80 structurally distinct proteins. This gene encodes a ribosomal protein that is a component of the 60S subunit. The protein belongs to the L4E family of ribosomal proteins. It is located in the cytoplasm. As is t…	Cytoplasm	Translation	Translation	12.7691	14.709	14.2	13.5553
RPL6	60S ribosomal protein L6	Ribosomes, the organelles that catalyze protein synthesis, consist of a small 40S subunit and a large 60S subunit.Together these subunits are composed of 4 RNA species and approximately 80 structurally distinct proteins. This gene encodes a ribosomal protein that is a component of the 60S subunit. The protein belongs to the L6E family of ribosomal proteins. It is located in the cytoplasm. The pro…	Cytoplasm	Translation	Translation	12.3185	13.8221	13.615	12.1547
RPL7	60S ribosomal protein L7	Binds to G-rich structures in 28S rRNA and in mRNAs. Plays a regulatory role in the translation apparatus; inhibits cell-free translation of mRNAs.	Cytoplasm	Translation	Translation	10.9941	12.0699	11.8133	10.5494
RPL7A	60S ribosomal protein L7-A	Cytoplasmic ribosomes, organelles that catalyze protein synthesis, consist of a small 40S subunit and a large 60S subunit. Together these subunits are composed of 4 RNA species and approximately 80 structurally distinct proteins. This gene encodes a ribosomal protein that is a component of the 60S subunit. The protein belongs to the L7AE family of ribosomal proteins. It can interact with a subcla…	Cytoplasm	Translation	Translation	12.1798	13.7557	13.4496	12.6027
RPLP0	60S acidic ribosomal protein P0	Ribosomes, the organelles that catalyze protein synthesis, consist of a small 40S subunit and a large 60S subunit.Together these subunits are composed of 4 RNA species and approximately 80 structurally distinct proteins. This gene encodes a ribosomal protein that is a component of the 60S subunit. The protein, which is the functional equivalent of the E. coli L10 ribosomal protein, belongs to the…	Cytoplasm	Translation	Translation	13.4382	15.5682	15.0932	15.1035
RPS24	40S ribosomal protein S24	Ribosomes, the organelles that catalyze protein synthesis, consist of a small 40S subunit and a large 60S subunit.Together these subunits are composed of 4 RNA species and approximately 80 structurally distinct proteins. This gene encodes a ribosomal protein that is a component of the 40S subunit. The protein belongs to the S24E family of ribosomal proteins. It is located in the cytoplasm. Multip…	Cytoplasm	Translation	Translation	13.1154	14.2189	13.937	12.6239
RRAS2	related RAS viral (r-ras) oncogene homolog 2	This gene encodes a member of the R-Ras subfamily of Ras-like small GTPases. The encoded protein associates with the plasma membrane and may function as a signal transducer. This protein may play an important role in activating signal transduction pathways that control cell proliferation. Mutations in this gene are associated with the growth of certain tumors. Pseudogenes of this gene are found o…	Plasma Membrane	Signaling	Rho/Ras Signaling	4.52528	8.49558	8.12364	8.50113
RUVBL1	RuvB-like 1 (E. coli)	Possesses single-stranded DNA-stimulated ATPase and ATP-dependent DNA helicase (3' to 5') activity. Component of the NuA4 histone acetyltransferase complex which is involved in transcriptional activation of select genes principally by acetylation of nucleosomal histones H4 and H2A. This modification may both alter nucleosome - DNA interactions and promote interaction of the modified histones with…	Nucleus	Signaling	Mitosis	7.27825	4.45996	4.10682	6.95557
SALL2	sal-like 2 (Drosophila)	Probable transcription factor	Nucleus	Transcription	Regulation of Transcription	2.66753	12.8204	11.9392	2.23711
SALL4	sal-like 4 (Drosophila)	The protein encoded by this gene may be a zinc finger transcription factor. Defects in this gene are a cause of Duane-radial ray syndrome (DRRS). Probable transcription factor	Nucleus	Transcription	Regulation of Transcription	10.8358	12.0794	11.2535	11.9443
SCD	stearoyl-CoA desaturase (delta-9-desaturase)	Stearoyl-CoA desaturase (SCD; EC 1.14.99.5) is an iron-containing enzyme that catalyzes a rate-limiting step in the synthesis of unsaturated fatty acids. The principal product of SCD is oleic acid, which is formed by desaturation of stearic acid. The ratio of stearic acid to oleic acid has been implicated in the regulation of cell growth and differentiation through effects on cell membrane fluidi…	Plasma Membrane	Signaling	Metabolism	4.00886	6.1819	5.80278	8.4346
SET	SET nuclear oncogene	Multitasking protein, involved in apoptosis, transcription, nucleosome assembly and histone binding. Isoform 2 anti-apoptotic activity is mediated by inhibition of the GZMA-activated DNase, NME1. In the course of cytotoxic T-lymphocyte (CTL)-induced apoptosis, GZMA cleaves SET, disrupting its binding to NME1 and releasing NME1 inhibition. Isoform 1 and isoform 2 are potent inhibitors of protein p…	Nucleus	Transcription	Regulation of Transcription	5.97599	10.0564	9.5653	5.44169
SIN3B	SIN3 homolog B, transcription regulator (yeast)	Acts as a transcriptional repressor. Interacts with MXI1 to repress MYC responsive genes and antagonize MYC oncogenic activities. Interacts with MAD-MAX heterodimers by binding to MAD. The heterodimer then represses transcription by tethering SIN3B to DNA. Also forms a complex with FOXK1 which represses transcription	Nucleus	Transcription	Transcriptional Repressor	5.61625	8.22452	8.12591	7.33473
SMAD1	SMAD family member 1	Transcriptional modulator activated by BMP (bone morphogenetic proteins) type 1 receptor kinase. SMAD1 is a receptor-regulated SMAD (R-SMAD). SMAD1/OAZ1/PSMB4 complex mediates the degradation of the CREBBP/EP300 repressor SNIP1.	Nucleus	Signaling	Activin/TGFB/BMP Signaling	4.34514	7.33239	7.62366	3.74238
SMAD2	SMAD family member 2	Transcriptional modulator activated by TGF-beta and activin type 1 receptor kinase. SMAD2 is a receptor-regulated SMAD (R-SMAD). May act as a tumor suppressor in colorectal carcinoma.	Nucleus	Signaling	Activin/TGFB/BMP Signaling	5.15575	6.59427	6.49656	6.83947
SMAD3	SMAD family member 3	The protein encoded by this gene belongs to the SMAD, a family of proteins similar to the gene products of the Drosophila gene 'mothers against decapentaplegic' (Mad) and the C. elegans gene Sma. SMAD proteins are signal transducers and transcriptional modulators that mediate multiple signaling pathways. This protein functions as a transcriptional modulator activated by transforming growth factor…	Nucleus	Signaling	Activin/TGFB/BMP Signaling	2.49394	3.76214	4.10263	3.08694
SMAD4	SMAD family member 4	Common mediator of signal transduction by TGF-beta (transforming growth factor) superfamily; SMAD4 is the common SMAD (co-SMAD). Promotes binding of the SMAD2/SMAD4/FAST-1 complex to DNA and provides an activation function required for SMAD1 or SMAD2 to stimulate transcription. May act as a tumor suppressor.	Nucleus	Signaling	Activin/TGFB/BMP Signaling	2.44114	3.92484	3.37988	4.47987
SMAD5	SMAD family member 5	Transcriptional modulator activated by BMP (bone morphogenetic proteins) type 1 receptor kinase. SMAD5 is a receptor-regulated SMAD (R-SMAD)	Nucleus	Signaling	Activin/TGFB/BMP Signaling	2.94031	3.62716	3.56771	4.7553
SMAD7	SMAD family member 7	The protein encoded by this gene is a nuclear protein that binds the E3 ubiquitin ligase SMURF2. Upon binding, this complex translocates to the cytoplasm, where it interacts with TGF-beta receptor type-1 (TGFBR1), leading to the degradation of both the encoded protein and TGFBR1. Expression of this gene is induced by TGFBR1. Variations in this gene are a cause of susceptibility to colorectal canc…	Nucleus	Signaling	Activin/TGFB/BMP Signaling	3.74701	4.67964	5.05541	4.63352
SOX2	SRY (sex determining region Y)-box	Transcription factor that forms a trimeric complex with OCT4 on DNA and controls the expression of a number of genes involved in embryonic development such as YES1, FGF4, UTF1 and ZFP206. Critical for early embryogenesis and for embryonic stem cell pluripotency. This intronless gene encodes a member of the SRY-related HMG-box (SOX) family of transcription factors involved in the regulation of emb…	Nucleus	Transcription	Trancriptional Activator	5.88294	11.7658	11.1546	4.34734
SOX4	SRY (sex determining region Y)-box 4	This intronless gene encodes a member of the SOX (SRY-related HMG-box) family of transcription factors involved in the regulation of embryonic development and in the determination of the cell fate. The encoded protein may act as a transcriptional regulator after forming a protein complex with other proteins, such as syndecan binding protein (syntenin). The protein may function in the apoptosis pa…	Nucleus	Transcription	Trancriptional Activator	3.26509	9.08813	9.0224	6.53958
SPATA13	spermatogenesis associated 13	may be implicated in spermatogenesis, plays an important role in cell migration (Kawasaki 2007), regulates actin cytoskeletal organization and is required for hepatocyte growth factor-induced cell migration, in cooperation with PPP1R9B and APC (Sagara 2009), Functions as a Cdc42 exchange factor (Hamann 2007), having a GEF activity	Nucleus	Signaling	Gametes Related	3.08177	4.30092	4.15149	3.44718
SPP1	Osteopontin	Binds tightly to hydroxyapatite. Appears to form an integral part of the mineralized matrix. Probably important to cell-matrix interaction.	Extracellular Region	Cell Interaction	Cell Adhesion	2.54211	7.15798	8.60263	4.98309
SRRM1	serine/arginine repetitive matrix 1	Part of pre- and post-splicing multiprotein mRNP complexes. Involved in numerous pre-mRNA processing events. Promotes constitutive and exonic splicing enhancer (ESE)-dependent splicing activation by bridging together sequence-specific (SR family proteins, SFRS4, SFRS5 and TRA2B/SFRS10) and basal snRNP (SNRP70 and SNRPA1) factors of the spliceosome. Stimulates mRNA 3'-end cleavage independently of…	Nucleus	Transcription	Trancriptional Activator	6.44067	7.64819	7.1496	6.11833
SSB	Sjogren syndrome antigen B (autoantigen La)	May aid in the passage of the nascent polypeptide chain through the ribosome channel into the cytosol. Such an interaction could be crucial for continuous transport of the polypeptide; could serve to prevent the nascent polypeptide from interfering with translation by clogging the ribosome channel. La is involved in diverse aspects of RNA metabolism, including binding and protecting 3-prime UUU(O…	Nucleus	Metabolism	Metabolism	6.11495	12.055	11.7711	7.64064
SSFA2	sperm specific antigen 2	involved in some step of early cleavage of the fertilized oocyte, might be involved in the regulation of filamentous actin and signals from the outside of the cells, might be a cytoskeleton-associated protein involving the structural integrity and/or signal transductions in cancers, might be involved in the regulation of F-actin, may influence the cellular events related to attachment, migration,…	Plasma Membrane	Signaling	Cytoskeleton	4.14106	2.48948	3.58229	2.28961
STAG2	stromal antigen 2	Component of cohesin complex, a complex required for the cohesion of sister chromatids after DNA replication. The cohesin complex apparently forms a large proteinaceous ring within which sister chromatids can be trapped. At anaphase, the complex is cleaved and dissociates from chromatin, allowing sister chromatids to segregate. The cohesin complex may also play a role in spindle pole assembly dur…	Nucleus	Cell Cycle	Mitosis	4.95926	7.36453	7.4879	7.6288
STAT1	Signal transducer and activator of transcription 1-alpha/beta	Signal transducer and activator of transcription that mediates signaling by interferons (IFNs). Following type I IFN (IFN-alpha and IFN-beta) binding to cell surface receptors, Jak kinases (TYK2 and JAK1) are activated, leading to tyrosine phosphorylation of STAT1 and STAT2. The phosphorylated STATs dimerize, associate with ISGF3G/IRF-9 to form a complex termed ISGF3 transcription factor, that en…	Nucleus	Signaling	Apoptosis	3.31642	4.00855	4.62067	5.78955
STAT3	signal transducer and activator of transcription 3 (acute-phase response factor)	The protein encoded by this gene is a member of the STAT protein family. In response to cytokines and growth factors, STAT family members are phosphorylated by the receptor associated kinases, and then form homo- or heterodimers that translocate to the cell nucleus where they act as transcription activators. This protein is activated through phosphorylation in response to various cytokines and gr…	Nucleus	Signaling	Activin/TGFB/BMP Signaling	3.96202	4.16701	4.04067	3.75743
TDGF1	teratocarcinoma-derived growth factor 1	This gene encodes an epidermal growth factor-related protein that contains a cripto, FRL-1, and cryptic domain. The encoded protein is an extracellular, membrane-bound signaling protein that plays an essential role in embryonic development and tumor growth. Mutations in this gene are associated with forebrain defects. Pseudogenes of this gene are found on chromosomes 2, 3, 6, 8, 19 and X. Alterna…	Extracellular Region	Transcription	Wnt Signaling	2.73929	10.3051	9.92623	5.08238
TEAD1	TEA domain family member 1 (SV40 transcriptional enhancer factor)	Binds specifically and cooperatively to the SPH and GT-IIC enhansons (5'-GTGGAATGT-3') and activates transcription in vivo in a cell-specific manner. The activation function appears to be mediated by a limiting cell-specific transcriptional intermediary factor (TIF). Involved in cardiac development. Binds to the M-CAT motif.This gene encodes a ubiquitous transcriptional enhancer factor that is a …	Nucleus	Transcription	Trancriptional Activator	8.37415	4.31257	4.32856	7.25574
TEP1	Probable phosphatidylinositol-3,4,5-trisphosphate 3-phosphatase TEP1	May act as a phosphoinositide 3-phosphatase by regulating PtdIns(3,4,5)P3 levels.	Nucleus	Transcription	Telomerase Related	2.7472	3.59104	3.73136	2.27438
TERF1	telomeric repeat binding factor (NIMA-interacting) 1	This gene encodes a telomere specific protein which is a component of the telomere nucleoprotein complex. This protein is present at telomeres throughout the cell cycle and functions as an inhibitor of telomerase, acting in cis to limit the elongation of individual chromosome ends. The protein structure contains a C-terminal Myb motif, a dimerization domain near its N-terminus and an acidic N-ter…	Nucleus	Transcription	Telomerase Related	3.81191	11.9904	11.5433	4.02388
TERF2	telomeric repeat binding factor 2	This gene encodes a telomere specific protein, TERF2, which is a component of the telomere nucleoprotein complex. This protein is present at telomeres in metaphase of the cell cycle, is a second negative regulator of telomere length and plays a key role in the protective activity of telomeres. While having similar telomere binding activity and domain organization, TERF2 differs from TERF1 in that…	Nucleus	Transcription	Telomerase Related	3.30396	2.86026	2.8895	5.40056
TERT	telomerase reverse transcriptase	Telomerase is a ribonucleoprotein enzyme essential for the replication of chromosome termini in most eukaryotes. Active in progenitor and cancer cells. Inactive, or very low activity, in normal somatic cells. Catalytic component of the teleromerase holoenzyme complex whose main activity is the elongation of telomeres by acting as a reverse transcriptase that adds simple sequence repeats to chromo…	Nucleus	Transcription	Telomerase Related	5.79661	7.32025	6.29081	4.3197
TFCP2L1	transcription factor CP2-like 1	Transcriptional suppressor. May suppress UBP1-mediated transcriptional activation. Modulates the placenta expression of CYP11A1	Nucleus	Transcription	Transcriptional Repressor	2.10414	3.52934	3.76878	7.41627
TGFB1	Transforming growth factor beta-1	Multifunctional protein that controls proliferation, differentiation and other functions in many cell types. Many cells synthesize TGFB1 and have specific receptors for it. It positively and negatively regulates many other growth factors. It plays an important role in bone remodeling as it is a potent stimulator of osteoblastic bone formation, causing chemotaxis, proliferation and differentiation…	Nucleus	Signaling	Activin/TGFB/BMP Signaling	2.49694	3.1032	3.57664	2.39616
TGFBR1	transforming growth factor, beta receptor 1	On ligand binding, forms a receptor complex consisting of two type II and two type I transmembrane serine/threonine kinases. Type II receptors phosphorylate and activate type I receptors which autophosphorylate, then bind and activate SMAD transcriptional regulators. Receptor for TGF-beta.	Plasma Membrane	Signaling	Activin/TGFB/BMP Signaling	2.81894	2.51632	2.4799	2.30705
TGFBR3	Transforming growth factor beta receptor type 3	Binds to TGF-beta. Could be involved in capturing and retaining TGF-beta for presentation to the signaling receptors.	Plasma Membrane	Signaling	Activin/TGFB/BMP Signaling	4.74109	2.49563	2.50927	2.2072
THY1	Thy-1 cell surface antigen	May play a role in cell-cell or cell-ligand interactions during synaptogenesis and other events in the brain.	Plasma Membrane	Cell Interaction	Cell Adhesion	10.5876	11.3404	12.5047	10.3509
TNF	Tumor necrosis factor	Cytokine that binds to TNFRSF1A/TNFR1 and TNFRSF1B/TNFBR. It is mainly secreted by macrophages and can induce cell death of certain tumor cell lines. It is potent pyrogen causing fever by direct action or by stimulation of interleukin-1 secretion and is implicated in the induction of cachexia, Under certain conditions it can stimulate cell proliferation and induce cell differentiation.	Extracellular Region	Signaling	Protein Kinase	4.25572	2.36875	2.38885	3.43715
TOP2A	topoisomerase (DNA) II alpha 170kDa	This gene encodes a DNA topoisomerase, an enzyme that controls and alters the topologic states of DNA during transcription. This nuclear enzyme is involved in processes such as chromosome condensation, chromatid separation, and the relief of torsional stress that occurs during DNA transcription and replication. It catalyzes the transient breaking and rejoining of two strands of duplex DNA which a…	Nucleus	Transcription	Regulation of Transcription	3.22896	7.89927	7.32317	6.04064
TP53	Cellular tumor antigen p53	Acts as a tumor suppressor in many tumor types; induces growth arrest or apoptosis depending on the physiological circumstances and cell type. Involved in cell cycle regulation as a trans-activator that acts to negatively regulate cell division by controlling a set of genes required for this process. One of the activated genes is an inhibitor of cyclin-dependent kinases. Apoptosis induction seems…	Nucleus	Transcription	Transcriptional Repressor	2.46418	4.14147	3.75277	2.23431
TPRKB	TP53RK binding protein	acting as a potent inhibitor of the binding of TP53RK to p53 (Miyoshi 2003). Structural protein	Cytoplasm	Metabolism	Metabolism	8.21855	8.81346	8.5873	8.13825
TRNAU1AP	tRNA selenocysteine 1 associated protein 1	Involved in the early steps of selenocysteine biosynthesis and tRNA(Sec) charging to the later steps resulting in the cotranslational incorporation of selenocysteine into selenoproteins. Stabilizes the SECISBP2, EEFSEC and tRNA(Sec) complex. May be involved in the methylation of tRNA(Sec). Enhances efficiency of selenoproteins synthesis	Cytoplasm	Epigenetic modification	Metabolism	4.2507	5.81424	5.66235	5.67878
USP9X	ubiquitin specific peptidase 9, X-linked	Deubiquitinase involved both in the processing of ubiquitin precursors and of ubiquitinated proteins. May therefore play an important role regulatory role at the level of protein turnover by preventing degradation of proteins through the removal of conjugated ubiquitin. Essential component of TGF-beta/BMP signaling cascade. Regulates chromosome alignment and segregation in mitosis by regulating t…	Cytoplasm	Signaling	Mitosis	8.46693	12.6884	12.4409	6.13818
UTF1	undifferentiated embryonic cell transcription factor 1	Acts as a transcriptional coactivator of ATF2	Nucleus	Transcription	Gametes Related	8.12838	6.83918	7.49672	6.88441
VAV3	Guanine nucleotide exchange factor VAV3	Exchange factor for GTP-binding proteins RhoA, RhoG and, to a lesser extent, Rac1. Binds physically to the nucleotide-free states of those GTPases. Plays an important role in angiogenesis. Its recruitement by phosphorylated EPHA2 is critical for EFNA1-induced RAC1 GTPase activation and vascular endothelial cell migration and assembly.	Cytoplasm	Signaling	Rho/Ras Signaling	2.9	4.22822	4.04376	2.3156
VEGFA	Vascular endothelial growth factor A	Growth factor active in angiogenesis, vasculogenesis and endothelial cell growth. Induces endothelial cell proliferation, promotes cell migration, inhibits apoptosis and induces permeabilization of blood vessels. Binds to the FLT1/VEGFR1 and KDR/VEGFR2 receptors, heparan sulfate and heparin.	Extracellular Region	Signaling	Protein Kinase	3.49631	3.91192	4.0522	3.28533
VIM	Vimentin	Vimentins are class-III intermediate filaments found in various non-epithelial cells, especially mesenchymal cells.	Cytoplasm	Signaling	Cytoskeleton	2.7693	12.3168	15.2177	2.40974
VRK1	vaccinia related kinase 1	Serine/threonine kinase that phosphorylates 'Thr-18' of p53/TP53 and may thereby prevent the interaction between p53/TP53 and MDM2.	Cytoplasm	Signaling	Protein Kinase	5.03377	8.51708	7.86703	8.34955
WNT5A	wingless-type MMTV integration site family, member 5A	Ligand for members of the frizzled family of seven transmembrane receptors. Probable developmental protein. May be a signaling molecule which affects the development of discrete regions of tissues. Is likely to signal over only few cell diameters.	Plasma Membrane	Signaling	Wnt Signaling	2.51348	4.7347	8.30587	3.01799
WNT6	wingless-type MMTV integration site family, member 6	Ligand for members of the frizzled family of seven transmembrane receptors. Probable developmental protein. May be a signaling molecule which affects the development of discrete regions of tissues. Is likely to signal over only few cell diameters.	Plasma Membrane	Signaling	Wnt Signaling	7.6514	8.37932	8.38842	6.88573
WT1	Wilms tumor protein homolog	Transcription factor that plays an important role in cellular development and cell survival. Regulates the expression of numerous target genes, including EPO. Plays an essential role for development of the urogenital system. Recognizes and binds to the DNA sequence 5'-CGCCCCCGC-3'. It has a tumor suppressor as well as an oncogenic role in tumor formation. Function may be isoform-specific: isoform…	Nucleus	Transcription	Regulation of Transcription	2.59513	1.96418	1.87991	2.45509
XIST	X (inactive)-specific transcript (non-protein coding)	X inactivation is an early developmental process in mammalian females that transcriptionally silences one of the pair of X chromosomes, thus providing dosage equivalence between males and females. The process is regulated by several factors, including a region of chromosome X called the X inactivation center (XIC). The XIST gene is expressed exclusively from the XIC of the inactive X chromosome. …	Nucleus	Signaling	X Inactivation	2.17781	6.70354	4.45567	4.60069
ZFP42	zinc finger protein 42 homolog (mouse)	Involved in self-renewal property of ES cells (By similarity). May be involved in transcriptional regulation. REX1	Nucleus	Transcription	Regulation of Transcription	6.96035	11.4649	10.9777	11.47
ZIC3	Zic family member 3 (odd-paired homolog, Drosophila)	This gene encodes a member of the ZIC family of C2H2-type zinc finger proteins. This nuclear protein probably functions as a transcription factor in early stages of left-right body axis formation. Mutations in this gene cause X-linked visceral heterotaxy, which includes congenital heart disease and left-right axis defects in organs.	Nucleus	Transcription	Regulation of Transcription	1.91672	9.36287	9.11922	3.86252
ZNF165	zinc finger protein 165	This gene encodes a member of the Kruppel family of zinc finger proteins. Members of this DNA-binding protein family act as transcriptional regulators. This gene is located within a cluster of zinc finger family members. The encoded protein may play a role in spermatogenesis	Nucleus	Transcription	Regulation of Transcription	2.29188	7.46346	6.85851	5.91454
