# Supplementary material for: Defining the Genomic Signature of Totipotency and Pluripotency during Early Human Development
Source: PLoS One. 2013 Apr 17;8(4):e62135. doi: 10.1371/journal.pone.0062135 (PMC3629124; doi:10.1371/journal.pone.0062135)
Supplement: Table S2 — Gene list constituting the totipotency signature (TS). Gene name, description, cell localization, and main and specific function in the cell are also specified. Normalized data values for each category, single blastomeres from day-3 embryos, ICMs from blastocysts, hESCs derived from single blastomeres, and hESCs derived from ICMs. Normalized data are log-transformed expression values. The criteria for statistically significant values was a p-value cutoff of <0.05. (XLS) [file pone.0062135.s005.xls]

## Sheet: Hoja1
gene	Localizaton	Main Pathway	Transcriptional detailed	B	B_origen	ICM_origen	ICM
ARL8A	Cytoplasm	Cell cycle	Mitosis	3.85988	5.93513	5.96196	3.98082
BMP2	Extracellular Region	Signaling	Activin/TGFB/BMP signaling	2.22767	3.35278	3.67154	2.74473
CCNB1	Nucleus	Signaling	Mitosis	12.7009	10.6012	10.3601	10.4712
CCNE1	Nucleus	Signaling	Mitosis	12.5139	10.8732	10.4967	11.0535
CEACAM5	Plasma Membrane	Cell adhesion	Cell adhesion/signaling	3.12079	1.95975	2.02083	2.52928
CLDN6	Plasma Membrane	Cell adhesion	Cell adhesion/Tight junction signaling	10.9215	8.68515	8.38993	9.21868
DPPA4	Nucleus	Transcription	Regulation of transcription	4.58103	10.3292	9.86739	8.02374
DRAP1	Nucleus	Transcription	Transcriptional repressor	7.22992	9.21419	10.0114	7.94738
DSP	Cytoplasm	Cell adhesion	Cell adhesion	3.39075	8.56987	8.6321	11.2012
ECM1	Extracellular Region	Signaling	Cell proliferation	2.37525	3.14005	6.20298	3.85409
EIF1AX	Cytoplasm	Translation	Translation	5.35714	9.26769	9.26679	9.37
EIF2S1	Cytoplasm	Translation	Translation	3.76465	5.76959	5.63551	3.45442
EPRS	Cytoplasm	Translation	Translation	4.04749	10.7804	10.7485	10.2027
FGF13	Nucleus	Signaling	Activin/TGFB/BMP signaling	3.20125	4.22892	4.31757	4.69157
FGFR4	Extracellular Region	Signaling	FGF signaling	4.89939	3.9151	3.42283	3.72584
FOXD3	Nucleus	Transcription	Regulation of transcription	7.34946	6.09474	6.39923	5.99679
GABRB3	Plasma Membrane	Signaling	Cell proliferation/self-renewal	3.05544	5.78681	5.63572	4.23622
GAPDH	Cytoplasm	Metabolism	Metabolism	9.63074	14.7785	14.7157	15.3723
GATAD1	Nucleus	Transcription	Regulation of transcription	2.56391	5.74079	5.48148	4.94171
GBX2	Nucleus	Transcription	Regulation of transcription	5.66668	2.29932	2.35834	3.20491
GJA1	Plasma Membrane	Cell adhesion	Cell adhesion/Gap junction	4.18446	7.53134	7.20543	5.99826
HELLS	Nucleus	Epigenetic modification	Methylation	2.96785	7.527	6.94693	5.69971
HRAS	Cytoplasm	Signaling	Rho/Ras signaling	3.39112	6.31781	7.16116	8.67077
HSD17B11	Cytoplasm	Metabolism	Metabolism	2.8257	4.83712	4.91402	5.66255
HSPE1	Mitochondrion	Metabolism	Metabolism	9.34619	15.0993	14.7341	14.2605
IFITM2	Plasma Membrane	Signaling	Activin/TGFB/BMP signaling	4.53421	10.5696	10.3026	11.6314
IMPDH2	Cytoplasm	Metabolism	Metabolism	4.58468	9.2471	8.57788	7.70002
KPNA2	Nucleus	Transport	Transport	14.2308	13.3086	13.1427	13.2382
KRT18	Cytoplasm	Cell cycle	Cytoskeleton	4.22765	9.19794	9.76039	13.4221
LAMC1	Extracellular Region	Cell adhesion	Cell adhesion	3.98979	6.76123	7.83843	9.9983
LIN28	Cytoplasm	Translation	Cell proliferation/self-renewal	6.04562	8.23799	7.34369	7.29712
MAD2L2	Nucleus	Cell cycle	Mitosis	7.44084	10.3087	9.84953	7.62944
MCM5	Nucleus	Cell cycle	Mitosis	7.89894	11.6323	11.1732	10.2948
MORC1	Nucleus	Cell cycle	Apoptosis	4.54045	2.27485	2.30144	3.38843
NASP	Nucleus	Cell cycle	Mitosis	7.6749	12.1829	11.5085	9.29187
PAX8	Nucleus	Transcription	Transcriptional activator	4.29768	2.32564	2.53272	3.93097
PGR	Nucleus	Cell cycle	Mitosis	2.62531	1.83361	2.03658	2.36362
PIK3CA	Cytoplasm	Signaling	Metabolism	4.92174	3.62463	3.5541	3.12351
PPAT	Cytoplasm	Metabolism	Metabolism	4.41367	7.1835	6.1151	6.65433
PRKDC	Nucleus	Signaling	Telomere related	2.57852	4.99222	4.6743	5.68339
PTP4A1	Nucleus	Cell cycle	Mitosis	8.29438	5.90777	5.87119	7.9658
PTPN11	Cytoplasm	Signaling	MAPK	3.9995	6.60191	6.77981	8.4151
PUM1	Cytoplasm	Translation	Cell proliferation/self-renewal	4.83286	8.30537	7.89753	7.58203
RALA	Plasma Membrane	Signaling	Rho/Ras signaling	3.41735	6.96455	6.87312	6.07778
RB1	Nucleus	Cell cycle	Mitosis	3.69678	6.08826	6.25887	6.45733
RBM14	Nucleus	Transcription	Transcriptional activator	7.51337	6.48233	6.1729	7.09235
RPA3	Nucleus	Cell cycle	Mitosis	7.91862	11.4716	11.0561	8.33742
RPL4	Cytoplasm	Translation	Translation	12.7691	14.709	14.2	13.5553
RPL7A	Cytoplasm	Translation	Translation	12.1798	13.7557	13.4496	12.6027
RPLP0	Cytoplasm	Translation	Translation	13.4382	15.5682	15.0932	15.1035
SMAD7	Nucleus	Transcription	Activin/TGFB/BMP signaling	3.74701	4.67964	5.05541	4.63352
SPATA13	Nucleus	Signaling	Gametes related	3.08177	4.30092	4.15149	3.44718
SSFA2	Plasma Membrane	Signaling	Cytoskeleton	4.14106	2.48948	3.58229	2.28961
STAG2	Nucleus	Cell cycle	Mitosis	4.95926	7.36453	7.4879	7.6288
TOP2A	Nucleus	Transcription	Regulation of transcription	3.22896	7.89927	7.32317	6.04064
TRNAU1AP	Cytoplasm	Epigenetic modification	Metabolism	4.2507	5.81424	5.66235	5.67878
UTF1	Nucleus	Transcription	Gametes related	8.12838	6.83918	7.49672	6.88441
VRK1	Cytoplasm	Signaling	Protein kinase	5.03377	8.51708	7.86703	8.34955
WT1	Nucleus	Transcription	Regulation of transcription	2.59513	1.96418	1.87991	2.45509
ZFP42	Nucleus	Transcription	Regulation of transcription	6.96035	11.4649	10.9777	11.47
ZNF165	Nucleus	Transcription	Regulation of transcription	2.29188	7.46346	6.85851	5.91454
