# Supplementary material for: Defining the Genomic Signature of Totipotency and Pluripotency during Early Human Development
Source: PLoS One. 2013 Apr 17;8(4):e62135. doi: 10.1371/journal.pone.0062135 (PMC3629124; doi:10.1371/journal.pone.0062135)
Supplement: Table S3 — Gene list constituting the in vivo pluripotency signature (IVVPS). Gene name, description, cell localization, and main and specific function in the cell are also specified. Normalized data values for each category, single blastomeres from day-3 embryos, ICMs from blastocysts, hESCs derived from single blastomeres, and hESCs derived from ICMs. Normalized data are log-transformed expression values. The criteria for statistically significant values was a p-value cutoff of <0.05. (XLS) [file pone.0062135.s006.xls]

## Sheet: Hoja1
gene	Localizaton	Main Pathway	Transcriptional detailed	B	B_origen	ICM_origen	ICM
ABCG2	Plasma Membrane	Transport	Transport	3.73459	4.14709	4.51747	11.6073
ACTB	Cytoplasm	Signaling	Cytoskeleton	11.4975	12.233	12.4077	13.7352
DNMT3L	Nucleus	Epigenetic modifications	Methylation	3.48579	2.37065	2.24554	11.3054
EEF1E1	Nucleus	Signaling	Apoptosis	7.68178	9.85431	9.36398	10.5403
EP300	Nucleus	Transcription	Regulation of transcription	2.48584	3.76639	3.60383	1.97451
ETV4	Nucleus	Transcription	Transcriptional activator	3.83936	4.80654	5.62515	7.35632
GDF3	Extracellular Region	Transcription	Activin/TGFB/BMP signaling	3.38034	4.56005	4.65328	6.29504
GTSE1	Cytoplasm	Signaling	Mitosis	3.61547	5.51706	5.34532	2.80051
H19	Nucleus	Epigenetic modification	Regulation of transcription	2.08354	3.18568	3.13106	8.0675
HDAC1	Nucleus	Transcription	Regulation of transcription	9.64149	10.7598	10.4099	11.414
HMGB2	Nucleus	Transcription	Regulation of transcription	7.25965	12.1928	11.5398	10.427
HSPB1	Nucleus	Translation	anti-apoptosis	11.6374	10.1513	10.9385	7.68424
IL6	Extracellular Region	Signaling	Cytokine	3.05162	3.312	3.66739	5.25508
KIF4A	Nucleus	Cell cycle	Mitosis	4.82753	6.72336	6.87116	9.31798
KRT8	Cytoplasm	Signaling	Cytoskeleton	6.0121	6.50153	6.7997	8.87951
MCM10	Nucleus	Cell cycle	Mitosis	5.47364	6.67444	5.85123	8.7621
MUC15	Plasma Membrane	Cell adhesion	Cell adhesion	2.47183	1.79953	1.89898	8.88774
NFKB1	Nucleus	Transcription	Regulation of transcription	5.45728	3.82413	4.85642	6.82477
ORC1L	Nucleus	Cell cycle	Mitosis	4.21327	5.65388	4.94183	8.48803
PPARG	Nucleus	Transcription	Transcriptional repressor	2.36973	2.18281	2.45054	4.01339
SMAD4	Nucleus	Transcription	Activin/TGFB/BMP signaling	2.44114	3.92484	3.37988	4.47987
