# Supplementary material for: Defining the Genomic Signature of Totipotency and Pluripotency during Early Human Development
Source: PLoS One. 2013 Apr 17;8(4):e62135. doi: 10.1371/journal.pone.0062135 (PMC3629124; doi:10.1371/journal.pone.0062135)
Supplement: Table S4 — Gene list constituting the in vitro pluripotency signature (IVTPS). Gene name, description, cell localization, and main and specific function in the cell are also specified. Normalized data values for each category, single blastomeres from 6- and 8-cell embryos, ICMs from blastocysts, hESCs derived from single blastomeres, and hESCs derived from ICMs. Normalized data are log-transformed expression values. The criteria for statistically significant values was a p-value cutoff of <0.05. (XLS) [file pone.0062135.s007.xls]

## Sheet: Hoja1
gene	Localizaton	Main Pathway	Transcriptional detailed	B	B_origen	ICM_origen	ICM
ACVR2B	Plasma Membrane	Signaling	Activin/TGFB/BMP signaling	4.7806	8.98948	8.03866	5.87402
AKT1	Nucleus	Signaling	Protein kinase	9.69623	2.96594	3.07992	7.06333
AR	Cytoplasm	Transcription	Regulation of transcription	2.25007	5.24347	5.80481	2.21782
ARHGEF18	Cytoplasm	Signaling	Rho/Ras signaling	3.14486	8.97447	8.74101	3.91646
BCL2L14	Cytoplasm	Cell cycle	Apoptosis	3.70129	2.29398	2.33031	2.77316
BRCA1	Nucleus	Transcription	Transcriptional activator	2.65898	6.82829	6.13292	3.86895
CAV1	Plasma Membrane	Signaling	MAPK	4.59207	5.96611	9.35446	3.83374
CCND1	Nucleus	Signaling	Mitosis	2.91215	7.45325	8.94932	2.34661
CD44	Plasma Membrane	Cell adhesion	Mitosis	2.39526	6.0147	8.94643	2.21817
CDH1	Plasma Membrane	Cell adhesion	Cell adhesion	3.4831	11.0254	10.082	9.56273
CDKN1A	Nucleus	Signaling	Mitosis	11.1075	5.47256	8.98943	9.81324
CENPF	Nucleus	Cell cycle	Mitosis	4.78724	7.70872	7.35445	4.39745
CLDN7	Plasma Membrane	Cell adhesion	Cell adhesion/Tight junction signaling	4.97775	9.86074	9.34321	8.21751
CRABP2	Cytoplasm	Signaling	Retinoic acid pathway	3.8832	8.4258	8.2501	3.65364
CRMP1	Cytoplasm	Signaling	Cytoskeleton	3.98175	6.696	6.31253	2.86924
CXCL12	Extracellular Region	Signaling	Cell proliferation	2.60882	7.03316	5.66168	3.32787
CYP26A1	Cytoplasm	Signaling	Retinoic acid pathway	2.67898	6.51905	4.94479	2.32927
DNMT3A	Nucleus	Epigenetic modifications	Methylation	3.52367	6.66341	6.25338	4.49701
DNMT3B	Nucleus	Epigenetic modifications	Methylation	3.22544	15.6158	15.0827	10.0989
DPPA5	Nucleus	Transcription	Regulation of transcription	12.8972	2.9318	2.76597	6.50073
DUSP6	Cytoplasm	Signaling	Protein Kinase	2.55956	6.3006	9.50009	10.1453
EGFR	Extracellular Region	Signaling	Protein Kinase	2.4619	2.86365	3.27172	2.2245
EI24	Plasma Membrane	Signaling	Apoptosis	3.44183	8.49552	8.42153	4.95879
EIF5B	Cytoplasm	Translation	Translation	8.82034	5.88978	5.82433	9.02054
EPHA1	Plasma Membrane	Signaling	Protein Kinase	3.1176	7.10423	6.94863	2.54754
ERBB2	Plasma Membrane	Signaling	Protein Kinase	5.87895	11.2845	10.1686	4.14122
ESR1	Nucleus	Transcription	Regulation of transcription	4.24989	1.98368	1.9987	3.16715
FGF2	Extracellular Region	Signaling	FGF signaling	2.43478	7.8186	7.70991	2.28012
FGFR1	Plasma Membrane	Signaling	FGF signaling	2.57711	5.87665	4.98831	2.75602
FN1	Extracellular Region	Cell adhesion	Cell adhesion/protein binding	6.23621	7.6869	11.1338	2.76028
FOS	Nucleus	Transcription	Transcriptional activator	4.25208	11.3786	10.6687	2.49391
FOXH1	Nucleus	Transcription	Activin/TGFB/BMP signaling	8.34941	5.39966	5.00101	6.07101
FZD2	Plasma Membrane	Signaling	Wnt signaling	2.9698	6.84915	5.79339	2.67763
FZD5	Plasma Membrane	Signaling	Wnt signaling	2.7321	8.62926	7.30727	5.63631
FZD7	Plasma Membrane	Signaling	Wnt signaling	3.05042	10.1154	9.39864	2.40038
GAL	Cytoplasm	Signaling	Cell proliferation/self-renewal	5.64616	12.5837	14.0784	5.58376
GAS6	Cytoplasm	Signaling	Protein Kinase	3.33036	4.14413	7.1504	3.22425
GATA2	Nucleus	Transcription	Transcriptional activator	4.05441	2.31915	2.35214	4.91191
GATA3	Nucleus	Transcription	Transcriptional activator	2.6606	2.60672	2.14562	4.6132
GJC1	Plasma Membrane	Cell adhesion	Cell adhesion/Gap junction	2.74339	5.64707	5.41593	1.83009
GPC4	Plasma Membrane	Cell cycle	Mitosis	4.85367	10.4175	10.3237	4.19532
HGF	Extracellular Region	Signaling	MAPK	2.69425	2.04699	2.13721	2.40608
HMGB1	Nucleus	Transcription	Regulation of transcription	5.64758	11.4453	10.9814	8.82571
HSPD1	Mitochondrion	Transcription	Regulation of transcription	4.17091	11.9236	11.6088	6.87441
IFITM1	Plasma Membrane	Signaling	Activin/TGFB/BMP signaling	2.97509	12.571	12.2971	10.1956
IFNG	Extracellular Region	Signaling	Cell proliferation/self-renewal	2.53702	1.87709	1.85301	2.42158
IGF2R	Cytoplasm	Signaling	Activin/TGFB/BMP signaling	3.20276	6.9318	7.19567	2.74528
IL17RA	Plasma Membrane	Signaling	Cytokine	2.42687	4.92171	5.33772	1.89609
ITGA5	Plasma Membrane	Cell adhesion	Cell adhesion	5.40001	3.26903	4.38733	6.73274
ITGA6	Plasma Membrane	Cell adhesion	Cell adhesion	2.78754	8.48269	8.18559	6.53045
JUN	Nucleus	Transcription	Trancriptional activator	5.48269	11.4224	11.9332	4.11356
KLF4	Nucleus	Transcription	Regulation of transcription	5.60091	4.17247	3.47178	5.99429
LAMP2	Plasma Membrane	Signaling	Cell adhesion	6.43391	3.84825	4.79586	7.90875
LEFTY1	Extracellular Region	Signaling	Activin/TGFB/BMP signaling	3.02197	9.33759	10.8972	3.98878
LEFTY2	Extracellular Region	Signaling	Activin/TGFB/BMP signaling	2.70748	4.54545	5.99233	2.29682
MAP3K3	Cytoplasm	Signaling	MAPK	8.17762	6.35825	6.39481	7.2665
MAPK3	Nucleus	Signaling	MAPK	4.67322	3.50596	3.65271	4.76955
MDN1	Nucleus	Metabolism	Metabolism	2.10964	3.82142	3.77391	2.35574
MKI67	Nucleus	Cell cycle	Cell proliferation/self-renewal	2.06748	3.46248	3.28358	1.84488
MME	Plasma Membrane	Metabolism	Metabolism	2.66552	3.26787	4.8691	2.21808
MMP2	Extracellular Region	Signaling	Cell proliferation	2.46139	3.19281	5.46582	2.14907
MSH2	Nucleus	Cell cycle	Mitosis	6.36161	10.2632	9.63323	7.80246
MYC	Nucleus	Transcription	Transcriptional activator	11.1037	6.4405	6.31331	9.35452
NANOG	Nucleus	Transcription	Regulation of transcription	7.39579	10.1574	10.0939	6.67474
NES	Cytoplasm	Signaling	Cytoskeleton	5.26826	9.22492	10.3072	3.54651
NME2	Nucleus	Transcription	Rho/Ras signaling	12.3696	14.5031	14.5812	12.9107
NOTCH1	Plasma Membrane	Signaling	Notch Signaling	2.35053	3.26439	3.05952	2.11513
NR5A2	Nucleus	Transcription	Regulation of transcription	4.76273	2.21888	2.2136	3.4063
NR6A1	Nucleus	Transcription	Regulation of transcription	2.45217	3.92408	3.62761	2.78173
PHGDH	Cytoplasm	Signaling	Metabolism	2.76593	11.7987	11.269	7.90158
PIM2	Cytoplasm	Signaling	Cell proliferation/self-renewal	2.55936	9.26132	9.58462	4.06998
POU2F1	Nucleus	Transcription	Transcriptional activator	3.42155	5.68415	5.18027	2.71038
POU3F3	Nucleus	Transcription	Transcriptional repressor	7.74504	10.1767	10.4718	5.7424
POU5F1	Nucleus	Transcription	Transcriptional activator	3.89516	14.5896	14.1487	7.45851
RARA	Nucleus	Signaling	Retinoic acid pathway	8.90985	4.76649	5.19164	8.40152
RELA	Nucleus	Transcription	Transcriptional activator	8.25592	4.2951	4.75256	5.80587
RPL14	Cytoplasm	Translation	Translation	11.8534	14.0773	13.8987	12.6108
RPL19	Cytoplasm	Translation	Translation	12.2533	16.3625	16.1806	12.6094
RPL24	Cytoplasm	Translation	Translation	11.5204	14.8603	14.596	12.1041
RPL32	Cytoplasm	Translation	Translation	12.8143	15.4168	15.1922	13.4501
RPL6	Cytoplasm	Translation	Translation	12.3185	13.8221	13.615	12.1547
RPL7	Cytoplasm	Translation	Translation	10.9941	12.0699	11.8133	10.5494
RPS24	Cytoplasm	Translation	Translation	13.1154	14.2189	13.937	12.6239
RUVBL1	Nucleus	Signaling	Mitosis	7.27825	4.45996	4.10682	6.95557
SALL2	Nucleus	Transcription	Regulation of transcription	2.66753	12.8204	11.9392	2.23711
SCD	Plasma Membrane	Signaling	Metabolism	4.00886	6.1819	5.80278	8.4346
SET	Nucleus	Transcription	Regulation of transcription	5.97599	10.0564	9.5653	5.44169
SMAD3	Nucleus	Transcription	Activin/TGFB/BMP signaling	2.49394	3.76214	4.10263	3.08694
SOX2	Nucleus	Transcription	Transcriptional activator	5.88294	11.7658	11.1546	4.34734
SOX4	Nucleus	Transcription	Transcritional activator	3.26509	9.08813	9.0224	6.53958
SPP1	Extracellular Region	Cell adhesion	Cell adhesion	2.54211	7.15798	8.60263	4.98309
SSB	Nucleus	Metabolism	Metabolism	6.11495	12.055	11.7711	7.64064
TDGF1	Extracellular Region	Transcription	Wnt signaling	2.73929	10.3051	9.92623	5.08238
TEAD1	Nucleus	Transcription	Transcriptional activator	8.37415	4.31257	4.32856	7.25574
TERF1	Nucleus	Transcription	Telomerase related	3.81191	11.9904	11.5433	4.02388
TERT	Nucleus	Transcription	Telomerase related	5.79661	7.32025	6.29081	4.3197
TFCP2L1	Nucleus	Transcription	Transcriptional repressor	2.10414	3.52934	3.76878	7.41627
TGFB1	Nucleus	Transcription	Activin/TGFB/BMP signaling	2.49694	3.1032	3.57664	2.39616
THY1	Plasma Membrane	Signaling	Cell adhesion	10.5876	11.3404	12.5047	10.3509
TNF	Extracellular Region	Signaling	MAPK	4.25572	2.36875	2.38885	3.43715
TP53	Nucleus	Transcription	Transcriptional repressor	2.46418	4.14147	3.75277	2.23431
USP9X	Cytoplasm	Signaling	Mitosis	8.46693	12.6884	12.4409	6.13818
VAV3	Cytoplasm	Signaling	Rho/Ras signaling	2.9	4.22822	4.04376	2.3156
VIM	Cytoplasm	Signaling	Cytoskeleton	2.7693	12.3168	15.2177	2.40974
WNT5A	Plasma Membrane	Signaling	Wnt signaling	2.51348	4.7347	8.30587	3.01799
WNT6	Plasma Membrane	Signaling	Wnt signaling	7.6514	8.37932	8.38842	6.88573
ZIC3	Nucleus	Transcription	Regulation of transcription	1.91672	9.36287	9.11922	3.86252
